# Supplementary material for: Lipidomic Profiling of Adipose Tissue Reveals an Inflammatory Signature in Cancer-Related and Primary Lymphedema
Source: PLoS One. 2016 May 16;11(5):e0154650. doi: 10.1371/journal.pone.0154650 (PMC4868287; doi:10.1371/journal.pone.0154650)
Supplement: S1 Data File — Adipose tissue & serum fatty acid lipodemic data analysis. (XLSX) [file pone.0154650.s001.xlsx]

## Sheet: FattyAcid_AT-Oil
FattyAcids - ADIPOSE TISSUE OIL
RAW DATA (Area under curve)		Fatty Acids																															Branched-chain Fatty Acids
Sample	Group	C10_0	Iso-C12_0	C12_0	Iso-C13_0	C13_0	Iso-C14_0	C14_0	Iso-C15_0	C15_0	Iso-C16_0	C16_0	Iso-C17_0	C16_1	C17_0	C18_0	C18_1_1	C18_1_2	C18_1_3	C18_1_4	C19_0	C18_2	C18_3	C20_0	C21_0	C20_4	C22_0	C22_1	C20_5	C24_0	C24_1	C22_6	MHA	DHS	LBA
NORMAL AT - OIL (n=5)
2014_003_Normal	Norm_Oil_Arm	62941	390	577560	665	2219	16708	778373	39520	360448	8196	2712634	16845	83831	251200	1063906	4822079	10429943	4761516	4765724	24986	604416	426957	127187	1391	46559	12377	8799	12304	3695	2106	21785	26379	41693	7687
2014_006_Normal	Norm_Oil_Arm	109968	696	582679	709	2453	19937	836334	52069	423492	10381	2979470	21226	126622	291701	976106	5461889	11708938	5381652	5383307	30858	627186	538537	125488	1770	78513	28891	13379	19958	3925	2171	34214	37286	50762	10699
2014_007_Normal	Norm_Oil_Arm	14734	267	427838	1	904	4945	528234	12602	112648	3129	1135165	5698	37651	87305	383208	2824991	6222701	2812591	2782403	294068	415654	267797	43307	738	23316	6718	5991	8477	2201	922	28880	12634	15139	3226
2014_001_Normal	Norm_Oil_Leg	51558	1	1439219	565	2608	16228	1087511	38170	426777	10618	3049310	17056	85962	261637	978349	5376121	11178836	5332210	5298007	578123	822298	449114	101856	1367	86548	11820	26433	20836	3459	1773	44015	29265	40120	4203
2014_005_Normal	Norm_Oil_Leg	130689	357	665510	974	2963	28521	858223	71564	592812	13589	3712119	27864	194061	330157	919609	7190016	14945429	7045809	7027982	646598	825199	729866	123976	2082	97546	30107	19829	29006	4904	2542	45416	55145	67293	11169
	Average	73978	342.2	738561	582.8	2229.4	17267.8	817735	42785	383235	9182.6	2.71774e+06	17737.8	105625	244400	864236	5.13502e+06	1.08972e+07	5.06676e+06	5.05148e+06	314927	658951	482454	104363	1469.6	66496.4	17982.6	14886.2	18116.2	3636.8	1902.8	34862	32141.8	43001.4	7396.8
	SD	46491.2	249.875	400945	358.653	788.717	8470.61	200078	21548.8	174051	3890.13	958097	8076.6	58617.1	93024	273797	1.56702e+06	3.13032e+06	1.52157e+06	1.52544e+06	293459	171389	169283	35658.1	504.286	30710.7	10750.4	8309.78	8001.14	972.802	612.498	10029.7	15633.7	18951.5	3633.67
	Median	62941	357	582679	665	2453	16708	836334	39520	423492	10381	2979470	17056	85962	261637	976106	5376121	11178836	5332210	5298007	294068	627186	449114	123976	1391	78513	12377	13379	19958	3695	2106	34214	29265	41693	7687
LYMPHOEDEMA AT - OIL (n=7)
2013_003_LE	LE_Oil_Arm	42148	568	654487	513	3183	25722	1117834	73890	803915	21716	4537756	35108	241469	394448	967612	8121716	15913556	7958799	7915387	685505	963307	555565	75309	3953	215459	30507	27193	64097	2625	1250	232269	73497	67654	14535
2013_004_LE	LE_Oil_Arm	19998	208	433618	529	2378	16373	695283	43684	482406	12724	2612953	22589	102788	281541	746370	4849737	10099784	4805849	4787124	23478	587690	385588	68373	1133	106146	7924	17727	51517	2518	1312	132031	37454	40599	9283
2013_005_LE	LE_Oil_Arm	145953	319	3009290	2088	6792	52898	1817327	151970	1323459	37661	9180689	62286	509810	693874	2060209	19817443	37869391	19500761	19265598	1645207	2627095	1579848	96022	11165	413668	131161	59903	75934	15134	7855	119059	144862	196782	127601
2013_008_LE	LE_Oil_Leg	16821	326	673419	354	1640	15134	801440	30743	318611	8250	1864025	13380	150368	109201	341775	4841999	10061055	4783246	4769309	525033	742112	492592	29990	1849	98577	4630	14640	34543	995	232	64972	41400	47703	14753
2013_009_LE	LE_Oil_Leg	45865	463	1905909	1123	3362	25959	1326521	73257	826290	21394	4833545	39669	340022	343994	905571	10782417	20414419	10613413	10549792	854552	1217950	701726	98599	954	197406	50701	29685	69482	3270	2821	177400	91029	87100	23901
2013_011_LE	LE_Oil_Leg	56006	515	409122	900	3342	28535	653779	76356	801968	18718	3409503	34338	176254	358773	903717	7457443	15268770	7300025	7270578	711198	945796	649544	149704	1950	126441	30826	22548	29174	5835	2569	63988	61689	74329	11875
2014_013_LE	LE_Oil-Leg	51860	421	933663	387	2244	17034	1063644	41577	446648	10316	2635413	22163	99987	311611	1257102	6666484	13908586	6568448	6529122	37865	854788	547019	232129	4299	58459	22749	17785	19634	8572	3397	72752	33042	56943	6023
	Average	54093	402.857	1145644	842	3277.29	25950.7	1.06798e+06	70211	714757	18682.7	4153412	32790.4	231528	356206	1.02605e+06	8.93389e+06	1.76479e+07	8.79008e+06	8.7267e+06	640405	1.13411e+06	701697	107161	3614.71	173737	39785.4	27068.7	49197.3	5564.14	2776.57	123210	68996.1	81587.1	29710.1
	SD	43222.2	125.634	966936	617.282	1679.81	13045.6	410767	40469	336975	9925.37	2.46157e+06	15910.4	148789	175220	532638	5.21653e+06	9.60683e+06	5.12866e+06	5.05274e+06	550681	686892	400583	65952.9	3575.77	119451	43159.2	15455.9	21769.1	4911.9	2489	63731.7	39505	53201.7	43525.5
	Median	45865	421	673419	529	3183	25722	1063644	73257	801968	18718	3409503	34338	176254	343994	905571	7457443	15268770	7300025	7270578	685505	945796	555565	96022	1950	126441	30507	22548	51517	3270	2569	119059	61689	67654	14535
(NORMAL Oil versus LYMPHOEDEMA Oil)	T-Test(2-tailed, unparied, no assumptions)	0.472713	0.636872	0.344935	0.382025	0.183008	0.192908	0.195568	0.161901	0.0523698	0.0496026	0.197482	0.0595003	0.0756689	0.185022	0.508937	0.109831	0.12267	0.11052	0.110283	0.216953	0.122572	0.229057	0.926629	0.165917	0.0568985	0.240607	0.110562	0.00843144	0.347498	0.40219	0.0100747	0.0546	0.115253	0.224897
LOG DATA & MEDIAN Calculation (per lipid class)
Sample	Group	C10_0	Iso-C12_0	C12_0	Iso-C13_0	C13_0	Iso-C14_0	C14_0	Iso-C15_0	C15_0	Iso-C16_0	C16_0	Iso-C17_0	C16_1	C17_0	C18_0	C18_1_1	C18_1_2	C18_1_3	C18_1_4	C19_0	C18_2	C18_3	C20_0	C21_0	C20_4	C22_0	C22_1	C20_5	C24_0	C24_1	C22_6	MHA	DHS	LBA	MEDIAN
NORMAL AT - OIL (n=5)
2014_003_Normal	Norm_Oil_Arm	4.79893	2.59106	5.7616	2.82282	3.34616	4.22292	5.89119	4.59682	5.55684	3.9136	6.43339	4.22647	4.9234	5.40002	6.0269	6.68323	7.01828	6.67775	6.67813	4.3977	5.78134	5.63038	5.10444	3.14333	4.668	4.09262	3.94443	4.09005	3.56761	3.32346	4.33816	4.42126	4.62006	3.88576	4.668
2014_006_Normal	Norm_Oil_Arm	5.04127	2.84261	5.76543	2.85065	3.3897	4.29966	5.92238	4.71658	5.62685	4.01624	6.47414	4.32687	5.10251	5.46494	5.9895	6.73734	7.06852	6.73092	6.73105	4.48937	5.7974	5.73122	5.0986	3.24797	4.89494	4.46076	4.12642	4.30012	3.59384	3.33666	4.5342	4.57155	4.70554	4.02934	4.89494
2014_007_Normal	Norm_Oil_Arm	4.16832	2.42651	5.63128	0	2.95617	3.69417	5.72283	4.10044	5.05172	3.49541	6.05506	3.75572	4.57578	4.94104	5.58343	6.45102	6.79398	6.44911	6.44442	5.46845	5.61873	5.42781	4.63656	2.86806	4.36765	3.82724	3.7775	3.92824	3.34262	2.96473	4.4606	4.10154	4.1801	3.50866	4.4606
2014_001_Normal	Norm_Oil_Leg	4.7123	0	6.15813	2.75205	3.41631	4.21026	6.03643	4.58172	5.6302	4.02604	6.4842	4.23188	4.93431	5.4177	5.99049	6.73047	7.0484	6.72691	6.72411	5.76202	5.91503	5.65236	5.00799	3.13577	4.93726	4.07262	4.42215	4.31881	3.53895	3.24871	4.6436	4.46635	4.60336	3.62356	4.93431
2014_005_Normal	Norm_Oil_Leg	5.11624	2.55267	5.82315	2.98856	3.47173	4.45516	5.9336	4.85469	5.77292	4.13319	6.56962	4.44504	5.28794	5.51872	5.9636	6.85673	7.17451	6.84793	6.84683	5.81063	5.91656	5.86324	5.09334	3.31848	4.98921	4.47867	4.2973	4.46249	3.69055	3.40518	4.65721	4.74151	4.82797	4.04801	5.09334
	Average	4.76741	2.08257	5.82792	2.28282	3.31601	4.17644	5.90129	4.57005	5.52771	3.9169	6.40328	4.1972	4.96479	5.34848	5.91079	6.69176	7.02074	6.68652	6.68491	5.18563	5.80581	5.661	4.98819	3.14272	4.77141	4.18638	4.11356	4.21994	3.54672	3.25575	4.52675	4.4604	4.58741	3.81907
	SD	0.33455	1.05001	0.176653	1.14399	0.184463	0.256423	0.10169	0.254511	0.248141	0.221914	0.179668	0.234607	0.235527	0.207846	0.164912	0.133282	0.124995	0.131223	0.132488	0.617813	0.109419	0.142284	0.179331	0.15327	0.229745	0.249573	0.232677	0.188146	0.114071	0.153753	0.118889	0.2106	0.218654	0.217096
LYMPHOEDEMA AT - OIL (n=7)
2013_003_LE	LE_Oil_Arm	4.62478	2.75435	5.8159	2.71012	3.50284	4.4103	6.04838	4.86859	5.90521	4.33678	6.65684	4.54541	5.38286	5.59599	5.9857	6.90965	7.20177	6.90085	6.89847	5.83601	5.98376	5.74473	4.87685	3.59693	5.33336	4.4844	4.43446	4.80684	3.41913	3.09691	5.36599	4.86627	4.83029	4.16242	5.33336
2013_004_LE	LE_Oil_Arm	4.30099	2.31806	5.63711	2.72346	3.37621	4.21413	5.84216	4.64032	5.68341	4.10462	6.41713	4.3539	5.01194	5.44954	5.87295	6.68572	7.00431	6.68177	6.68007	4.37066	5.76915	5.58612	4.83488	3.05423	5.0259	3.89894	4.24864	4.71195	3.40106	3.11793	5.12068	4.5735	4.60852	3.96769	4.83488
2013_005_LE	LE_Oil_Arm	5.16421	2.50379	6.47846	3.31973	3.832	4.72344	6.25943	5.18176	6.12171	4.57589	6.96288	4.79439	5.70741	5.84128	6.31391	7.29705	7.57829	7.29005	7.28478	6.21622	6.41948	6.19862	4.98237	4.04786	5.61665	5.1178	4.77745	4.88044	4.17995	3.89515	5.07576	5.16095	5.29399	5.10585	5.18176
2013_008_LE	LE_Oil_Leg	4.22585	2.51322	5.82829	2.549	3.21484	4.17995	5.90387	4.48775	5.50326	3.91645	6.27045	4.12646	5.17716	5.03823	5.53374	6.68502	7.00264	6.67972	6.67846	5.72019	5.87047	5.69249	4.47698	3.26694	4.99378	3.66558	4.16554	4.53836	2.99782	2.36549	4.81273	4.617	4.67855	4.16888	4.81273
2013_009_LE	LE_Oil_Leg	4.66148	2.66558	6.2801	3.05038	3.5266	4.41429	6.12271	4.86485	5.91713	4.33029	6.68427	4.59845	5.53151	5.53655	5.95692	7.03272	7.30994	7.02586	7.02324	5.93174	6.08563	5.84617	4.99387	2.97955	5.29536	4.70502	4.47254	4.84187	3.51455	3.4504	5.24895	4.95918	4.94002	4.37842	5.24895
2013_011_LE	LE_Oil_Leg	4.74823	2.71181	5.61185	2.95424	3.52401	4.45538	5.81543	4.88284	5.90416	4.27226	6.53269	4.53577	5.24614	5.55482	5.95603	6.87259	7.1838	6.86332	6.86157	5.85199	5.9758	5.81261	5.17523	3.29003	5.10189	4.48892	4.35311	4.465	3.76604	3.40976	4.8061	4.79021	4.87116	4.07463	5.10189
2014_013_LE	LE_Oil-Leg	4.71483	2.62428	5.97019	2.58771	3.35102	4.23132	6.0268	4.61885	5.64997	4.01351	6.42085	4.34563	4.99994	5.49361	6.09937	6.8239	7.14328	6.81746	6.81485	4.57824	5.93186	5.738	5.36573	3.63337	4.76685	4.35696	4.25005	4.29301	3.93308	3.5311	4.86184	4.51907	4.75544	3.77981	4.76685
	Average	4.63434	2.58444	5.94599	2.84209	3.47536	4.37554	6.00268	4.79214	5.81212	4.2214	6.56359	4.47143	5.29385	5.50143	5.9598	6.90095	7.20343	6.89415	6.89164	5.50072	6.00516	5.80268	4.95799	3.40984	5.16197	4.38823	4.38597	4.64821	3.60166	3.26668	5.04172	4.7837	4.85399	4.23396
	SD	0.310653	0.150442	0.324956	0.278748	0.19412	0.189396	0.159996	0.229816	0.209071	0.224821	0.227815	0.215522	0.263686	0.240082	0.236163	0.213706	0.198255	0.212934	0.211713	0.719919	0.207633	0.193793	0.279416	0.373813	0.277019	0.485561	0.204166	0.22078	0.39095	0.479966	0.222036	0.2317	0.224575	0.426801
(NORMAL Oil versus LYMPHOEDEMA Oil)	T-Test(2-tailed, unparied, no assumptions)	0.533977	0.394584	0.453463	0.387458	0.211563	0.220577	0.228318	0.189838	0.0937212	0.0602024	0.228393	0.0929643	0.0624799	0.296485	0.695283	0.0736732	0.0906678	0.0734441	0.0746229	0.463622	0.064394	0.196323	0.831841	0.131298	0.0326821	0.38508	0.0900443	0.00775235	0.737992	0.957125	0.00056128	0.0435	0.0890662	0.0595184
LE_FattyAcid (GCMS)_Graphed Data (OIL)
Median-Normalised Log Data(Graphed)
Sample	Group	C10_0	Iso-C12_0	C12_0	Iso-C13_0	C13_0	Iso-C14_0	C14_0	Iso-C15_0	C15_0	Iso-C16_0	C16_0	Iso-C17_0	C16_1	C17_0	C18_0	C18_1_1	C18_1_2	C18_1_3	C18_1_4	C19_0	C18_2	C18_3	C20_0	C21_0	C20_4	C22_0	C22_1	C20_5	C24_0	C24_1	C22_6	MHA	DHS	LBA
NORMAL AT - OIL (n=5)
2014_003_Normal	Norm_Oil_Arm	1.02805	0.555069	1.23427	0.604717	0.716828	0.904653	1.26204	0.98475	1.19041	0.838389	1.37819	0.905413	1.05471	1.15682	1.29111	1.43171	1.50349	1.43054	1.43062	0.942094	1.2385	1.20617	1.0935	0.673377	1	0.876738	0.844994	0.876187	0.76427	0.711966	0.929339	0.959383	0.98973	0.832424
2014_006_Normal	Norm_Oil_Arm	1.02989	0.580724	1.17783	0.582366	0.69249	0.878388	1.2099	0.963562	1.14952	0.820488	1.32262	0.883947	1.0424	1.11645	1.22361	1.37639	1.44405	1.37508	1.3751	0.917144	1.18436	1.17084	1.04161	0.663537	1	0.9113	0.842998	0.878482	0.734195	0.681655	0.926304	0.970386	0.961306	0.823165
2014_007_Normal	Norm_Oil_Arm	0.934476	0.543988	1.26245	0	0.662729	0.828178	1.28297	0.919258	1.13252	0.783618	1.35745	0.841977	1.02582	1.10771	1.25172	1.44622	1.52311	1.44579	1.44474	1.22595	1.25964	1.21683	1.03945	0.642976	0.979164	0.858011	0.84686	0.880654	0.749366	0.664649	1	0.959677	0.937116	0.786591
2014_001_Normal	Norm_Oil_Leg	0.955007	0	1.24802	0.557738	0.692358	0.853264	1.22336	0.928544	1.14103	0.815929	1.31411	0.857644	1	1.09797	1.21405	1.36402	1.42845	1.36329	1.36273	1.16775	1.19876	1.14552	1.01493	0.635503	1.0006	0.825368	0.896204	0.875263	0.717213	0.658392	0.941085	0.954767	0.93293	0.73436
2014_005_Normal	Norm_Oil_Leg	1.0045	0.501178	1.14329	0.586758	0.681622	0.874704	1.16497	0.953146	1.13343	0.811489	1.28985	0.872717	1.03821	1.08352	1.17086	1.34622	1.40861	1.34449	1.34427	1.14083	1.16163	1.15116	1	0.651534	0.979556	0.879319	0.84371	0.876142	0.724584	0.668555	0.914373	0.963339	0.947899	0.794767
	Average	0.990384	0.436192	1.21317	0.466316	0.689206	0.867837	1.22865	0.949852	1.14938	0.813983	1.33244	0.87234	1.03223	1.11249	1.23027	1.39291	1.46154	1.39184	1.39149	1.07875	1.20858	1.17811	1.0379	0.653385	0.991863	0.870147	0.854953	0.877346	0.737926	0.677043	0.94222	0.96151	0.953796	0.794261
	SD	0.0434626	0.245524	0.0505486	0.261217	0.0196357	0.0287192	0.0460978	0.0264892	0.0239375	0.0198115	0.0352333	0.0243236	0.020764	0.0276299	0.0447165	0.0436922	0.0493799	0.0440074	0.043853	0.13985	0.0399676	0.0321238	0.0356053	0.0152829	0.0114177	0.0315184	0.0231068	0.00220021	0.019012	0.0212978	0.0336695	0.00581992	0.0228914	0.0385324
LYMPHOEDEMA AT - OIL (n=7)
2013_003_LE	LE_Oil_Arm	0.867141	0.516437	1.09048	0.508144	0.656778	0.826927	1.13406	0.912854	1.10722	0.813141	1.24815	0.852259	1.00928	1.04924	1.12231	1.29555	1.35032	1.2939	1.29346	1.09425	1.12195	1.07713	0.914403	0.67442	1	0.84082	0.831456	0.901277	0.641083	0.580667	1.00612	0.998677	0.905675	0.780448
2013_004_LE	LE_Oil_Arm	0.889574	0.479445	1.16592	0.563293	0.698302	0.871609	1.20834	0.959759	1.1755	0.84896	1.32726	0.900517	1.03662	1.12713	1.2147	1.38281	1.4487	1.38199	1.38164	0.903985	1.19323	1.15538	1	0.631707	1.03951	0.806419	0.878746	0.974574	0.703441	0.644883	1.05911	0.978051	0.95318	0.820638
2013_005_LE	LE_Oil_Arm	0.996614	0.483193	1.25024	0.640657	0.739517	0.911552	1.20797	1	1.1814	0.883077	1.34373	0.925244	1.10144	1.12728	1.21849	1.40822	1.46249	1.40687	1.40585	1.19964	1.23886	1.19624	0.961521	0.781175	1.08393	0.987658	0.921974	0.94185	0.806667	0.751704	0.979544	0.997674	1.02166	0.985352
2013_008_LE	LE_Oil_Leg	0.878058	0.522202	1.21102	0.529638	0.667988	0.868521	1.22672	0.932475	1.14348	0.81377	1.30289	0.857405	1.07572	1.04686	1.14981	1.38903	1.45503	1.38793	1.38767	1.18855	1.21978	1.1828	0.930237	0.678812	1.03762	0.761643	0.865526	0.942992	0.622895	0.491507	1	0.993379	0.97212	0.86622
2013_009_LE	LE_Oil_Leg	0.888078	0.507831	1.19645	0.581141	0.671867	0.840984	1.16646	0.926823	1.1273	0.824982	1.27345	0.87607	1.05383	1.05479	1.13488	1.33983	1.39265	1.33852	1.33803	1.13008	1.1594	1.11378	0.951403	0.567646	1.00884	0.896372	0.852082	0.922445	0.669571	0.657351	1	0.996514	0.941143	0.83415
2013_011_LE	LE_Oil_Leg	0.930682	0.53153	1.09996	0.579049	0.690726	0.87328	1.13986	0.957066	1.15725	0.837388	1.28045	0.889039	1.02827	1.08878	1.16742	1.34707	1.40807	1.34525	1.34491	1.14702	1.17129	1.13931	1.01438	0.644866	1	0.879854	0.853235	0.875165	0.738166	0.668334	0.942024	0.982204	0.954776	0.798652
2014_013_LE	LE_Oil-Leg	0.989087	0.550527	1.25244	0.542855	0.702985	0.887654	1.26431	0.968953	1.18526	0.841963	1.34698	0.911635	1.0489	1.15246	1.27954	1.43153	1.49853	1.43018	1.42963	0.960432	1.2444	1.20373	1.12563	0.762215	1	0.914013	0.891585	0.900596	0.82509	0.740761	1.01993	0.954369	0.997606	0.792937
	Average	0.919891	0.513024	1.18093	0.56354	0.689738	0.868647	1.19253	0.951133	1.15392	0.837612	1.30327	0.887453	1.05058	1.09236	1.18388	1.37058	1.43083	1.36924	1.36874	1.08914	1.1927	1.15262	0.985368	0.677263	1.02427	0.86954	0.870658	0.9227	0.715273	0.647887	1.00096	0.985838	0.963737	0.839771
	SD	0.0536265	0.0254599	0.0658635	0.0430955	0.0277084	0.0281013	0.0477533	0.0294943	0.029475	0.0242954	0.0377963	0.0272556	0.0306337	0.0435784	0.0561571	0.0460963	0.0499142	0.0462537	0.0461681	0.114013	0.044926	0.0462199	0.0713299	0.0743481	0.0315558	0.074394	0.0298567	0.0333578	0.0787436	0.0902712	0.0358279	0.0160206	0.0379599	0.0703496
																										XX			XX			XX	XX
	T-Test(2-tailed, unparied, no assumptions)	0.0314583	0.523604	0.360459	0.454462	0.969718	0.962372	0.220153	0.938909	0.775382	0.0946058	0.202868	0.33843	0.244541	0.351502	0.143357	0.415569	0.318395	0.41273	0.408474	0.894815	0.535033	0.286208	0.126887	0.437431	0.0370722	0.985041	0.329216	0.0113195	0.488211	0.437944	0.0173558	0.00610437	0.585383	0.182798
	Ratio LE/Normal	0.928822	1.17614	0.973421	1.20849	1.00077	1.00093	0.970606	1.00135	1.00394	1.02903	0.978107	1.01732	1.01778	0.981907	0.962291	0.983966	0.978987	0.983761	0.983649	1.00963	0.986864	0.97837	0.949389	1.03654	1.03267	0.999302	1.01837	1.05169	0.969303	0.956935	1.06234	1.0253	1.01042	1.0573
		ê																								é			é			é	é
Sample: INTERNAL CONTROLS	Group
pbqc_1	PBQC	239455	0	738541	2502	10378	87285	800801	221710	2187227	55068	11019566	82307	552675	1239886	3544466	22917490	39767979	22666016	22434596	2016026	3009011	2374595	109012	8232	496835	197986	100394	175349	22047	11447	438275	200011	228840	171153
pbqc_2	PBQC	28004	170	350935	406	1390	11198	520363	29796	306186	8495	2200331	15514	100643	179595	451565	3460990	7766131	3431253	3421880	359017	497710	311507	64827	733	47951	6442	8566	15631	2560	1047	51460	26783	31716	5353
pbqc_3	PBQC	41389	278	462421	582	2451	21720	785892	55637	555572	14907	3550124	25858	163205	302698	868450	6158802	12438040	6029276	5999836	480237	670172	428075	88859	1278	85629	18491	15005	26654	4278	2069	87673	49788	41262	5356
pbqc_4	PBQC	87641	0	863791	1194	3964	29557	956147	77608	769331	21250	4809086	36586	229294	448446	1363074	9582000	18341551	9397890	9324825	834977	1219381	854801	181950	2458	165152	3814	32021	52443	6705	3619	133356	69857	81800	14234
pbqc_5	PBQC	114070	867	1348652	1405	5295	39731	1365304	103603	1029891	26726	6219939	47612	298805	589197	1769520	12467600	23139657	12178880	12136655	1074919	1596413	1119252	217386	4010	222714	74132	39441	71203	8253	4767	176324	104264	111964	19442

## Sheet: FattyAcids_AT-Fat
FattyAcids - ADIPOSE TISSUE - FAT
RAW DATA (Area under curve)
Sample	Group	C10_0	Iso-C12_0	C12_0	Iso-C13_0	C13_0	Iso-C14_0	C14_0	Iso-C15_0	C15_0	Iso-C16_0	C16_0	Iso-C17_0	C16_1	C17_0	C18_0	C18_1_1	C18_1_2	C18_1_3	C18_1_4	C19_0	C18_2	C18_3	C20_0	C21_0	C20_4	C22_0	C22_1	C20_5	C24_0	C24_1	C22_6	MHA	DHS	LBA
NORMAL AT - FAT (n=6)
2014_003_Normal	Norm_FAT_Arm	474027	1070	1651959	4886	15960	115413	1242567	282560	2434777	65229	15114324	100962	492112	1683581	5946341	25545311	46945816	25192741	24920804	151066	3597797	2709032	197987	9965	318233	192172	59712	96310	25336	11935	160799	198241	232974	170377
2014_006_Normal	Norm_FAT_Arm	74554	1326	469639	430	1664	13214	691520	33444	253751	7408	2048088	14857	73552	178419	634453	3489363	7591394	3469011	3436212	18268	398693	307798	78157	1369	39755	9202	7393	11111	3148	1362	18072	22231	24184	4172
2014_007_Normal	Norm_FAT_Arm	37098	404	339383	366	1830	13227	500374	36592	371220	9017	3409261	18029	123049	367551	905793	6920058	14082544	6834278	6809906	788588	1174848	978750	172929	2148	70147	14978	21120	27151	7133	3129	83966	39666	53035	11489
2014_001_Normal	Norm_FAT_Leg	66601	676	342396	885	2774	21311	556854	46153	509849	12489	3369239	21361	114628	299420	1002160	6070465	12339738	5973949	5943611	640624	906806	582780	100987	1098	84341	21105	17480	23396	2922	1435	71013	34386	48891	7588
2014_002_Normal	Norm_FAT_Leg	98513	199	2636391	926	3438	18521	1944398	43558	528897	13154	4285592	22979	118392	408274	1717482	8064604	15706737	7919363	7871904	43300	7579	693381	287173	3346	154913	38142	25023	14417	10844	3273	69133	39571	1022948	61638
2014_005_Normal	Norm_FAT_Leg	126277	554	807241	987	3312	25618	1143342	64572	522187	14449	3662201	25839	194136	287164	792020	6813669	13630332	6715846	6694372	562110	788045	637359	107873	1445	85453	31338	15057	25379	4340	2266	36390	53648	54567	8949
	Average	146178	704.833	1.04117e+06	1413.33	4829.67	34550.7	1.01318e+06	84479.8	770114	20291	5.31478e+06	34004.5	185978	537402	1.83304e+06	9.48391e+06	1.83828e+07	9.35086e+06	9.27947e+06	367326	1145628	984850	157518	3228.5	125474	51156.2	24297.5	32960.7	8953.83	3900	73228.8	64623.8	239433	44035.5
	SD	163410	421.698	925198	1721.72	5502.17	39901.6	549799	97645.8	822708	22174	4.8561e+06	33025	154947	566987	2.04954e+06	8.01589e+06	1.42622e+07	7.90304e+06	7.80622e+06	335767	1.26901e+06	871620	78286.9	3398.22	101710	69885.2	18343.6	31676.9	8563.2	4018.37	49406.2	66236	391279	65543.7
	Median	86533.5	615	638440	905.5	3043	19916	917431	44855.5	516018	12821.5	3535731	22170	120720	333486	953976	6.86686e+06	13856438	6775062	6752139	356588	847426	665370	140401	1796.5	84897	26221.5	19300	24387.5	5736.5	2697.5	70073	39618.5	53801	10219
LYMPHOEDEMA AT - FAT (n=7)
2013_003_LE	LE_FAT_Arm	35938	279	716303	525	2398	21822	758158	60086	687377	16090	3361143	25163	186864	308089	768249	5960695	12755883	5839724	5819190	561672	705307	450460	51290	1040	171327	27039	25514	55962	1564	779	174351	54405	55432	11623
2013_004_LE	LE_FAT_Arm	70972	0	1064738	1617	7542	55128	1032596	154547	1631822	43926	7614663	70983	319629	966877	2349504	14302031	28311872	13904059	13778073	76840	1814539	1310498	188497	3873	374102	116193	65290	196365	9174	4481	479443	148475	153902	25118
2013_005_LE	LE_F	18336	185	373411	167	1017	7867	513813	20228	192690	4968	1552733	10379	78840	90405	334362	3370430	7303996	3350711	3320243	322835	443413	177687	35129	0	42751	8885	7261	9394	1821	0	11798	21231	22322	7304
2013_008_LE	LE_FAT_Leg	42952	135	479955	628	3131	24467	705779	63359	684661	17127	3661592	27876	292951	256058	583620	8178626	15795123	8024264	7990273	732942	1055092	763754	41230	2956	154427	31785	22986	56280	1673	0	144417	77533	65786	18964
2013_009_LE	LE_FAT_Leg	64848	286	2810846	1285	4779	38181	1609682	107838	1228744	32571	6943289	54227	470486	542755	1426694	15402709	30952777	15042802	14990632	1148714	1759065	1014209	129998	1668	304545	73201	45435	103277	6058	4008	265495	135824	134795	34119
2013_011_LE	LE_FAT_Leg	25879	338	488216	257	1242	12277	654648	28470	297360	6531	1308644	13270	94506	109454	290979	3160182	7484184	3137941	3139751	316052	367151	255950	35773	755	43407	18680	7920	14074	1675	0	26106	25046	27257	4459
2014_013_LE	LE_FAT_Leg	27955	209	491884	189	1045	8632	658790	17719	193248	4271	1217440	9383	42225	132238	596022	3051010	7292176	3049141	3049141	321311	377620	236365	92271	1826	22477	16047	6742	7575	3243	1221	25270	12422	20408	2610
	Average	40982.9	204.571	917908	666.857	3022	24053.4	847638	64606.7	702272	17926.3	3.66564e+06	30183	212214	343697	907061	7.63224e+06	1.56994e+07	7.47838e+06	7.44104e+06	497195	931741	601275	82026.9	1731.14	159005	41690	25878.3	63275.3	3601.14	1498.43	160983	67848	68557.4	14885.3
	SD	20037.3	113.333	866009	570.481	2415.77	17363.1	371349	50751	551438	15158.6	2.6597e+06	23749.3	155961	316404	739237	5.27745e+06	1.00753e+07	5.11514e+06	5.08031e+06	354744	631739	438652	58722.6	1324.65	137319	38986.3	22284.3	68119.9	2943.01	1937.53	169144	55487.5	54791.8	11681.8
	Median	35938	209	491884	525	2398	21822	705779	60086	684661	16090	3361143	25163	186864	256058	596022	5960695	12755883	5839724	5819190	322835	705307	450460	51290	1668	154427	27039	22986	55962	1821	779	144417	54405	55432	11623
(NORMAL Oil versus LYMPHOEDEMA Oil)	T-Test(2-tailed, unparied, no assumptions)	0.0567757	0.0881294	0.99844	0.841722	0.682311	0.441494	0.706657	0.35533	0.259285	0.29918	0.779285	0.334106	0.20028	0.785649	0.765155	0.542803	0.477334	0.549909	0.549312	0.68744	0.399708	0.848682	0.170477	0.820472	0.23049	0.267951	0.362704	0.147148	0.297091	0.366989	0.153616	0.209593	0.429874	0.751663
	Result: 0 Statistically differentially abundant Fatty Acids, comparing Normal to LE (Raw data)
LOG DATA & MEDIAN Calculation (per lipid class)
Sample	Group	C10_0	Iso-C12_0	C12_0	Iso-C13_0	C13_0	Iso-C14_0	C14_0	Iso-C15_0	C15_0	Iso-C16_0	C16_0	Iso-C17_0	C16_1	C17_0	C18_0	C18_1_1	C18_1_2	C18_1_3	C18_1_4	C19_0	C18_2	C18_3	C20_0	C21_0	C20_4	C22_0	C22_1	C20_5	C24_0	C24_1	C22_6	MHA	DHS	LBA	Median
NORMAL AT - FAT (n=6)
2014_003_Normal	Norm_AT-Fat_Arm	5.6758	3.02938	6.218	3.68895	4.20303	5.06225	6.09432	5.45111	6.38646	4.81444	7.17939	5.00416	5.69206	6.22623	6.77425	7.40731	7.6716	7.40128	7.39656	5.17917	6.55604	6.43281	5.29664	3.99848	5.50275	5.28369	4.77606	4.98367	4.40374	4.07682	5.20628	5.29719	5.36731	5.23141	5.45111
2014_006_Normal	Norm_AT-Fat_Arm	4.87247	3.12254	5.67176	2.63347	3.22115	4.12103	5.8398	4.52432	5.40441	3.8697	6.31135	4.17193	4.86659	5.25144	5.8024	6.54275	6.88032	6.54021	6.53608	4.26169	5.60064	5.48827	4.89297	3.1364	4.59939	3.96388	3.86882	4.04575	3.49803	3.13418	4.25701	4.34696	4.38353	3.62034	4.59939
2014_007_Normal	Norm_AT-Fat_Arm	4.56935	2.60638	5.53069	2.56348	3.26245	4.12146	5.69929	4.56339	5.56963	3.95506	6.53266	4.25597	5.09008	5.56532	5.95703	6.84011	7.14868	6.83469	6.83314	5.89685	6.06998	5.99067	5.23787	3.33203	4.84601	4.17545	4.32469	4.43379	3.85327	3.49541	4.9241	4.59842	4.72456	4.06028	4.9241
2014_001_Normal	Norm_AT-Fat_Leg	4.82348	2.82995	5.53453	2.94694	3.44311	4.3286	5.74574	4.6642	5.70744	4.09653	6.52753	4.32962	5.05929	5.47628	6.00094	6.78322	7.09131	6.77626	6.77405	5.8066	5.95751	5.7655	5.00427	3.0406	4.92604	4.32439	4.24254	4.36914	3.46568	3.15685	4.85134	4.53638	4.68923	3.88013	4.92604
2014_002_Normal	Norm_AT-Fat_Leg	4.99349	2.29885	6.42101	2.96661	3.53631	4.26766	6.28879	4.63907	5.72337	4.11906	6.63201	4.36133	5.07332	5.61095	6.23489	6.90658	7.19609	6.89869	6.89608	4.63649	3.87961	5.84097	5.45814	3.52453	5.19009	4.5814	4.39834	4.15887	4.03519	3.51495	4.83969	4.59738	6.00985	4.78985	4.81477
2014_005_Normal	Norm_AT-Fat_Leg	5.10132	2.74351	5.907	2.99432	3.52009	4.40855	6.05818	4.81004	5.71783	4.15984	6.56374	4.41228	5.28811	5.45813	5.89874	6.83338	7.13451	6.8271	6.82571	5.74982	5.89655	5.80438	5.03291	3.15987	4.93173	4.49607	4.17774	4.40447	3.63749	3.35526	4.56098	4.72955	4.73693	3.95177	5.03291
	Average	5.00599	2.77177	5.8805	2.96563	3.53102	4.38493	5.95435	4.77535	5.75152	4.1691	6.62445	4.42255	5.17824	5.59806	6.11137	6.88556	7.18708	6.8797	6.87694	5.2551	5.66006	5.8871	5.1538	3.36532	4.99933	4.47081	4.29803	4.39928	3.81557	3.45558	4.77323	4.68431	4.98524	4.25563
	SD	0.374082	0.298193	0.372127	0.399105	0.354295	0.350801	0.229743	0.345465	0.33484	0.334596	0.292421	0.297091	0.285004	0.331782	0.355348	0.284763	0.261668	0.283954	0.283439	0.683529	0.926147	0.313482	0.21218	0.354231	0.310875	0.455915	0.297004	0.324473	0.36071	0.344574	0.326298	0.325053	0.595835	0.618485
LYMPHOEDEMA AT - OIL (n=7)
2013_003_LE	LE_AT-Fat_Arm	4.55555	2.4456	5.8551	2.72016	3.37985	4.33889	5.87976	4.77877	5.83719	4.20656	6.52649	4.40076	5.27153	5.48868	5.8855	6.7753	7.10571	6.76639	6.76486	5.74948	5.84838	5.65366	4.71003	3.01703	5.23383	4.43199	4.40678	4.74789	3.19424	2.89154	5.24142	4.73564	4.74376	4.06532	5.23383
2013_004_LE	LE_AT-Fat_Arm	4.85109	1	6.02724	3.20871	3.87749	4.74137	6.01393	5.18906	6.21267	4.64272	6.88165	4.85115	5.50465	5.98537	6.37098	7.1554	7.45197	7.14314	7.13919	4.88559	6.25877	6.11744	5.2753	3.58805	5.57299	5.06518	4.81485	5.29306	3.96256	3.65137	5.68074	5.17165	5.18724	4.39999	5.29306
2013_005_LE	LE_AT-Fat_Arm	4.2633	2.26717	5.57219	2.22272	3.00732	3.89581	5.71081	4.30595	5.28486	3.69618	6.1911	4.01616	4.89675	4.95619	5.52422	6.52769	6.86356	6.52514	6.52117	5.50898	5.64681	5.24966	4.54567	1	4.63095	3.94866	3.861	3.97285	3.26031	1	4.07181	4.32697	4.34873	3.86356	4.54567
2013_008_LE	LE_AT-Fat_Leg	4.63298	2.13033	5.6812	2.79796	3.49568	4.38858	5.84867	4.80181	5.83548	4.23368	6.56367	4.44523	5.46679	5.40834	5.76613	6.91268	7.19852	6.90441	6.90256	5.86507	6.02329	5.88295	4.61521	3.4707	5.18872	4.50222	4.36146	4.75035	3.2235	1	5.15962	4.88949	4.81813	4.27793	5.15962
2013_009_LE	LE_AT-Fat_Leg	4.8119	2.45637	6.44884	3.1089	3.67934	4.58185	6.20674	5.03277	6.08946	4.51283	6.84157	4.73422	5.67255	5.7346	6.15433	7.1876	7.4907	7.17733	7.17582	6.06021	6.24528	6.00613	5.11394	3.2222	5.48365	4.86452	4.65739	5.014	3.78233	3.60293	5.42406	5.13298	5.12967	4.533	5.42406
2013_011_LE	LE_AT-Fat_Leg	4.41295	2.52892	5.68861	2.40993	3.09412	4.08909	5.81601	4.45439	5.47328	3.81498	6.11682	4.12287	4.97546	5.03923	5.46386	6.49971	6.87414	6.49664	6.4969	5.49976	5.56484	5.40816	4.55356	2.87795	4.63756	4.27138	3.89873	4.14842	3.22401	1	4.41674	4.39874	4.43548	3.64924	4.55356
2014_013_LE	LE_AT-Fat-Leg	4.44646	2.32015	5.69186	2.27646	3.01912	3.93611	5.81875	4.24844	5.28612	3.63053	6.08545	3.97234	4.62557	5.12136	5.77526	6.48444	6.86286	6.48418	6.48418	5.50693	5.57705	5.37358	4.96507	3.2615	4.35174	4.20539	3.82879	3.87938	3.51095	3.08672	4.40261	4.09419	4.3098	3.41664	4.44646
	Average	4.56775	2.16408	5.85215	2.67783	3.3647	4.28167	5.89924	4.68731	5.71701	4.10535	6.45811	4.36325	5.2019	5.39054	5.84861	6.79183	7.12107	6.78532	6.78353	5.58229	5.88063	5.67022	4.82554	2.91963	5.0142	4.46991	4.26128	4.54371	3.45113	2.31894	4.91386	4.67852	4.7104	4.02938
	SD	0.214342	0.530565	0.301867	0.392402	0.34149	0.32185	0.163075	0.361678	0.375213	0.399731	0.33389	0.345171	0.379634	0.380063	0.324843	0.303667	0.272737	0.299433	0.298749	0.374074	0.301082	0.339586	0.29292	0.880823	0.472391	0.385926	0.402755	0.546286	0.311083	1.26228	0.610144	0.41649	0.361191	0.408554
(NORMAL Oil versus LYMPHOEDEMA Oil)	T-Test(2-tailed, unparied, no assumptions)	0.0360469	0.0276369	0.884447	0.219028	0.409971	0.594334	0.635278	0.662806	0.864098	0.760142	0.358892	0.745467	0.900449	0.315794	0.195988	0.577813	0.665297	0.572066	0.575211	0.328198	0.596939	0.256826	0.0399976	0.253851	0.947161	0.997009	0.853728	0.569181	0.0818497	0.0560789	0.609706	0.978066	0.353396	0.46541
LE_FattyAcid (GCMS)_Graphed Data (FAT)
MEDIAN-Normlised Log Data (per lipid class)
Sample	Group	C10_0	Iso-C12_0	C12_0	Iso-C13_0	C13_0	Iso-C14_0	C14_0	Iso-C15_0	C15_0	Iso-C16_0	C16_0	Iso-C17_0	C16_1	C17_0	C18_0	C18_1_1	C18_1_2	C18_1_3	C18_1_4	C19_0	C18_2	C18_3	C20_0	C21_0	C20_4	C22_0	C22_1	C20_5	C24_0	C24_1	C22_6	MHA	DHS	LBA	Median
NORMAL AT - FAT (n=6)
2014_003_Normal	Norm_AT-Fat_Arm	1.04122	0.555737	1.14068	0.676734	0.771042	0.928665	1.118	1	1.17159	0.883204	1.31705	0.918007	1.0442	1.1422	1.24273	1.35886	1.40735	1.35776	1.35689	0.950112	1.2027	1.18009	0.971662	0.733516	1.00947	0.969287	0.876163	0.914249	0.807861	0.747888	0.955087	0.971764	0.984626	0.959696
2014_006_Normal	Norm_AT-Fat_Arm	1.05937	0.678904	1.23316	0.572569	0.700343	0.895995	1.26969	0.983678	1.17503	0.841351	1.37221	0.907061	1.0581	1.14177	1.26156	1.42252	1.49592	1.42197	1.42107	0.926577	1.21769	1.19326	1.06383	0.681917	1	0.861827	0.841159	0.879628	0.760543	0.681433	0.925559	0.945116	0.953067	0.787135
2014_007_Normal	Norm_AT-Fat_Arm	0.927956	0.529311	1.12319	0.520599	0.662547	0.836997	1.15743	0.926745	1.1311	0.803205	1.32667	0.864314	1.03371	1.13022	1.20977	1.38911	1.45177	1.38801	1.38769	1.19755	1.23271	1.2166	1.06372	0.676678	0.98414	0.847962	0.87827	0.900425	0.782533	0.709856	1	0.933859	0.959477	0.824573
2014_001_Normal	Norm_AT-Fat_Leg	0.97918	0.574487	1.12353	0.598238	0.69896	0.878719	1.1664	0.946846	1.15863	0.831607	1.32511	0.878926	1.02705	1.1117	1.21821	1.37701	1.43956	1.3756	1.37515	1.17876	1.20939	1.17041	1.01588	0.617251	1	0.877863	0.861248	0.886948	0.703543	0.64085	0.984836	0.920898	0.951927	0.787677
2014_002_Normal	Norm_AT-Fat_Leg	1.03712	0.477459	1.33361	0.616148	0.734471	0.88637	1.30615	0.963508	1.18871	0.855505	1.37743	0.905824	1.0537	1.16536	1.29495	1.43446	1.49459	1.43282	1.43228	0.962972	0.805774	1.21314	1.13363	0.732024	1.07795	0.951532	0.91351	0.863775	0.838086	0.730035	1.00518	0.954849	1.24821	0.994825
2014_005_Normal	Norm_AT-Fat_Leg	1.01359	0.545114	1.17367	0.594947	0.699414	0.875943	1.20371	0.955718	1.13609	0.826527	1.30416	0.876684	1.0507	1.08449	1.17203	1.35774	1.41757	1.35649	1.35621	1.14244	1.1716	1.15329	1	0.627841	0.979895	0.893334	0.830084	0.875134	0.72274	0.666664	0.906231	0.939725	0.941191	0.785186
	Average	1.00974	0.560169	1.18797	0.596539	0.71113	0.883782	1.20356	0.962749	1.16019	0.840233	1.33711	0.891803	1.04458	1.12929	1.23321	1.38995	1.45113	1.38877	1.38822	1.05974	1.13998	1.1878	1.04145	0.678205	1.00858	0.900301	0.866739	0.886693	0.769218	0.696121	0.962815	0.944369	1.00642	0.856515
	SD	0.0516051	0.0746975	0.0885421	0.036896	0.0254404	0.0225212	0.0650792	0.0209745	0.0246856	0.0193556	0.0320792	0.0189875	0.0134986	0.0305826	0.0477357	0.0318369	0.0345411	0.0318824	0.0317009	0.127171	0.18122	0.0273084	0.0521788	0.0462402	0.0399364	0.0401383	0.0329046	0.0136523	0.0528442	0.0351467	0.0453869	0.0126804	0.132894	0.0903613
LYMPHOEDEMA AT - OIL (n=7)
2013_003_LE	LE_AT-Fat_Arm	0.870406	0.467269	1.1187	0.519727	0.64577	0.82901	1.12342	0.913055	1.11528	0.803725	1.24698	0.840831	1.0072	1.04869	1.12451	1.29452	1.35765	1.29282	1.29253	1.09852	1.11742	1.08021	0.899922	0.576449	1	0.846798	0.84198	0.907155	0.610306	0.552471	1.00145	0.904814	0.906366	0.776739
2013_004_LE	LE_AT-Fat_Arm	0.916499	0.188926	1.13871	0.60621	0.73256	0.895771	1.13619	0.980351	1.17374	0.877133	1.30013	0.916512	1.03997	1.1308	1.20365	1.35184	1.40787	1.34953	1.34878	0.923017	1.18245	1.15575	0.996645	0.677877	1.05289	0.956947	0.909652	1	0.748632	0.689841	1.07324	0.977062	0.980008	0.831274
2013_005_LE	LE_AT-Fat_Arm	0.937883	0.498755	1.22582	0.488975	0.66158	0.857038	1.25632	0.947266	1.16261	0.813122	1.36198	0.883513	1.07723	1.09031	1.21527	1.43602	1.50991	1.43546	1.43459	1.21192	1.24224	1.15487	1		1.01876	0.868664	0.84938	0.873987	0.717235	0.21999	0.895756	0.951889	0.956677	0.849944
2013_008_LE	LE_AT-Fat_Leg	0.897931	0.412886	1.10109	0.54228	0.677508	0.850563	1.13355	0.930652	1.13099	0.820542	1.27212	0.861542	1.05953	1.04821	1.11755	1.33977	1.39517	1.33816	1.3378	1.13673	1.16739	1.14019	0.894487	0.672667	1.00564	0.872588	0.845307	0.920679	0.624755	0.193813	1	0.947645	0.933816	0.829118
2013_009_LE	LE_AT-Fat_Leg	0.88714	0.452865	1.18893	0.573169	0.678337	0.844727	1.1443	0.927861	1.12268	0.832003	1.26134	0.872818	1.04581	1.05725	1.13464	1.32513	1.38101	1.32324	1.32296	1.11728	1.1514	1.10731	0.942825	0.594057	1.01099	0.896841	0.858655	0.924401	0.697325	0.66425	1	0.946335	0.945726	0.835721
2013_011_LE	LE_AT-Fat_Leg	0.969121	0.555372	1.24927	0.529242	0.679496	0.898	1.27725	0.978222	1.20198	0.837802	1.34331	0.905418	1.09265	1.10666	1.19991	1.42739	1.50962	1.42672	1.42677	1.20779	1.22209	1.18768	1	0.632022	1.01845	0.938031	0.856194	0.911028	0.708021	0.219609	0.969954	0.966001	0.974069	0.801404
2014_013_LE	LE_AT-Fat-Leg	1	0.521796	1.28009	0.511972	0.678993	0.885224	1.30862	0.955466	1.18884	0.816499	1.36861	0.893372	1.04028	1.15178	1.29885	1.45834	1.54344	1.45828	1.45828	1.2385	1.25427	1.20851	1.11663	0.733505	0.978697	0.945785	0.861087	0.872466	0.789605	0.694196	0.990137	0.920776	0.969266	0.768396
	Average	0.934762	0.438433	1.19732	0.541975	0.684746	0.871887	1.20937	0.953303	1.16347	0.83285	1.31791	0.888863	1.05925	1.0975	1.19498	1.38975	1.45784	1.38857	1.3882	1.13921	1.20331	1.15905	0.991765	0.662026	1.01424	0.913143	0.863379	0.917093	0.714262	0.44695	0.988182	0.951618	0.959927	0.819309
	SD	0.0464655	0.121168	0.0688301	0.0395705	0.0267053	0.0271381	0.0799315	0.0256335	0.0340154	0.0242259	0.0501374	0.0260409	0.0279077	0.0413973	0.0647969	0.063438	0.0748901	0.0641671	0.064221	0.106844	0.0503445	0.0440713	0.0762013	0.058475	0.0225579	0.0433308	0.0228599	0.042644	0.063858	0.239501	0.0525104	0.0249231	0.0259597	0.0313934
																															XX
(NORMAL Oil versus LYMPHOEDEMA Oil)	T-Test(2-tailed, unparied, no assumptions)	0.00933435	0.0530612	0.96556	0.050432	0.113476	0.283329	0.880569	0.315466	0.824825	0.441397	0.224173	0.471042	0.550692	0.0721525	0.138635	0.62579	0.818673	0.626893	0.631898	0.286026	0.494056	0.0680194	0.120178	0.353766	0.835278	0.899396	0.676857	0.139482	0.0509123	0.0414696	0.315295	0.962946	0.322148	0.328744
	LE/Normal	0.925745	0.782681	1.00787	0.908532	0.962899	0.986541	1.00483	0.990188	1.00283	0.991213	0.985646	0.996703	1.01405	0.971851	0.968999	0.999855	1.00463	0.99985	0.999987	1.07499	1.05555	0.975798	0.95229	0.976144	1.00561	1.01426	0.996123	1.03428	0.928557	0.642058	1.02635	1.00768	0.953807	0.956561
		ê																													ê

## Sheet: SERUM
FattyAcids - PLASMA
RAW DATA (Area under curve)
Sample	Group	C10:0	C12:0	Iso-C14:0	C14:0	Iso-C15:0	C15:0	C16:0	Iso-C17:0	C16:1	C17:0	C18:0	C18:1_1	C18:1_2	C18:1_3	C18:1_4	C19:0	C18:2	C18:3	C20:0	C21:0	C20:4	C22:0	C22:1	C20:5	C23:0	C24:0	C24:1	C22:6	MHA	DHS	LBA
NORMAL PLASMA (n=7)
001N	Normal	5756	29051	370	239492	892	15021	188599	1088	1433	16237	145320	116441	354971	116441	115969	38478	42163	8384	2753	1	21879	22596	296	12654	642	2874	744	49953	548	1120	31
004N	Normal	3421	97895	345	358423	250	4922	53856	100	1	5254	63336	31085	94991	31085	30904	15184	16498	3113	1968	1	5096	5165	260	1147	719	1746	3503	7785	1	1	81
00XN	Normal	3199	112720	317	377580	422	5075	76047	1	554	6060	63993	35112	107723	35112	34862	11873	12241	2126	2385	105	8105	6182	1	2461	729	940	45	8933	1	562	174
	Mean	4125.33	79888.7	344	325165	521.333	8339.33	106167	396.333	662.667	9183.67	90883	60879.3	185895	60879.3	60578.3	21845	23634	4541	2368.67	35.6667	11693.3	11314.3	185.667	5420.67	696.667	1853.33	1430.67	22223.7	183.333	561	95.3333
	SD	1416.55	44646.3	26.5141	74810.7	332.327	5787	72245	601.043	722.158	6121.65	47145	48159.9	146562	48159.9	48010.5	14499.4	16187.1	3364.53	392.755	60.0444	8948.43	9783.43	160.936	6298.61	47.606	971.457	1828.41	24021.2	315.811	559.501	72.5695
NORMAL PLASMA (n=7)
004_LE	LE - Arm	5259	77528	546	309362	1053	12781	130535	768	1297	15209	112567	95148	277785	95148	94700	24354	30603	7248	3756	88	9894	9778	158	6361	1952	3570	1225	16629	662	645	146
005_LE	LE - Arm	3205	95015	453	350809	613	7621	85945	214	808	7866	80290	62960	188245	62960	62611	22119	24050	8745	3663	55	11405	8133	965	2819	1421	2128	884	4919	40	406	275
007_LE	LE - Leg	3384	100140	344	350029	1113	14894	111827	580	1160	11305	99271	64221	189348	64221	64025	16522	19176	4455	3127	229	16032	10803	731	9710	1625	1431	976	21607	236	556	1
009_LE	LE - Leg	5642	192471	427	415610	788	10162	137091	1122	1253	13606	124632	74014	222811	74014	73502	26085	28175	7449	3108	109	13356	18948	532	11991	760	1386	395	31664	174	922	1
011_LE	LE	2952	92922	105	375783	194	4612	49878	41	1	4616	60889	28587	88835	28587	28024	11659	12062	4984	3033	140	4983	4668	247	1084	119	1735	1	4571	1	350	1
012_LE	LE - Leg	3912	85330	516	333954	889	15823	161472	934	1748	15316	125706	116872	342295	116872	116428	36568	40294	13061	4832	230	19828	15070	1480	7587	1692	3905	849	18129	573	860	297
013_LE	LE - Leg	3828	97504	198	361557	366	7808	100399	509	674	9768	103400	80698	241756	80698	80376	32474	35335	14661	3544	1	8572	9275	134	4368	630	942	1	19985	1	249	279
	Mean	4026	105844	369.857	356729	716.571	10528.7	111021	595.429	991.571	11098	100965	74642.9	221582	74642.9	74238	24254.4	27099.3	8657.57	3580.43	121.714	12010	10953.6	606.714	6274.29	1171.29	2156.71	618.714	16786.3	241	569.714	142.857
	SD	1034.7	38972.6	164.78	33405.6	344.452	4146.43	36711.7	383.466	559.459	3984.47	23626.2	27710	79489.1	27710	27725.2	8617.25	9605.18	3873.91	623.681	85.5292	4918.53	4700.04	494.339	3845.51	673.093	1142.27	488.507	9545.42	273.124	255.656	141.502
LOG DATA & MEDIAN Calculation (per lipid class)
Sample	Group	C10:0	C12:0	Iso-C14:0	C14:0	Iso-C15:0	C15:0	C16:0	Iso-C17:0	C16:1	C17:0	C18:0	C18:1_1	C18:1_2	C18:1_3	C18:1_4	C19:0	C18:2	C18:3	C20:0	C21:0	C20:4	C22:0	C22:1	C20:5	C23:0	C24:0	C24:1	C22:6	MHA	DHS	LBA	MEDIAN
NORMAL PLASMA (n=3)
001N	Normal	3.76012	4.46316	2.5682	5.37929	2.95036	4.1767	5.27554	3.03663	3.15625	4.21051	5.16233	5.06611	5.55019	5.06611	5.06434	4.58521	4.62493	3.92345	3.43981	0	4.34003	4.35403	2.47129	4.10223	2.80754	3.45849	2.87157	4.69856	2.73878	3.04922	1.49136	4.10223
004N	Normal	3.53415	4.99076	2.53782	5.5544	2.39794	3.69214	4.73123	2	0	3.72049	4.80165	4.49255	4.97768	4.49255	4.49001	4.18139	4.21743	3.49318	3.29403	0	3.70723	3.71307	2.41497	3.05956	2.85673	3.24204	3.54444	3.89126	0	0	1.90849	3.54444
00XN	Normal	3.50501	5.052	2.50106	5.57701	2.62531	3.70544	4.88108	0	2.74351	3.78247	4.80613	4.54546	5.03231	4.54546	4.54235	4.07456	4.08782	3.32756	3.37749	2.02119	3.90875	3.79113	0	3.39111	2.86273	2.97313	1.65321	3.951	0	2.74974	2.24055	3.50501
NORMAL PLASMA (n=7)
004_LE	LE - Arm	3.7209	4.88946	2.73719	5.49047	3.02243	4.10656	5.11573	2.88536	3.11294	4.1821	5.05141	4.9784	5.44371	4.9784	4.97635	4.38657	4.48576	3.86022	3.57473	1.94448	3.99537	3.99025	2.19866	3.80353	3.29048	3.55267	3.08814	4.22087	2.82086	2.80956	2.16435	3.86022
005_LE	LE - Arm	3.50583	4.97779	2.6561	5.54507	2.78746	3.88201	4.93422	2.33041	2.90741	3.89575	4.90466	4.79906	5.27472	4.79906	4.79665	4.34477	4.38112	3.94176	3.56384	1.74036	4.0571	3.91025	2.98453	3.4501	3.15259	3.32797	2.94645	3.69188	1.60206	2.60853	2.43933	3.69188
007_LE	LE - Leg	3.52943	5.00061	2.53656	5.5441	3.0465	4.17301	5.04855	2.76343	3.06446	4.05327	4.99682	4.80768	5.27726	4.80768	4.80635	4.21806	4.28276	3.64885	3.49513	2.35984	4.20499	4.03354	2.86392	3.98722	3.21085	3.15564	2.98945	4.33459	2.37291	2.74507	0	3.98722
009_LE	LE - Leg	3.75143	5.28437	2.63043	5.61869	2.89653	4.00698	5.13701	3.04999	3.09795	4.13373	5.09563	4.86931	5.34794	4.86931	4.8663	4.41639	4.44986	3.8721	3.49248	2.03743	4.12568	4.27756	2.72591	4.07886	2.88081	3.14176	2.5966	4.50057	2.24055	2.96473	0	4.00698
011_LE	LE	3.47012	4.96812	2.02119	5.57494	2.2878	3.66389	4.69791	1.61278	0	3.66427	4.78454	4.45617	4.94858	4.45617	4.44753	4.06666	4.08142	3.69758	3.48187	2.14613	3.69749	3.66913	2.3927	3.03503	2.07555	3.2393	0	3.66001	0	2.54407	0	3.66001
012_LE	LE - Leg	3.5924	4.9311	2.71265	5.52369	2.9489	4.19929	5.2081	2.97035	3.24254	4.18515	5.09936	5.06771	5.5344	5.06771	5.06606	4.5631	4.60524	4.11598	3.68413	2.36173	4.29728	4.17811	3.17026	3.88007	3.2284	3.59162	2.92891	4.25837	2.75815	2.9345	2.47276	4.11598
013_LE	LE - Leg	3.58297	4.98902	2.29667	5.55818	2.56348	3.89254	5.00173	2.70672	2.82866	3.98981	5.01452	4.90686	5.38338	4.90686	4.90513	4.51154	4.54821	4.16616	3.54949	0	3.93308	3.96731	2.1271	3.64028	2.79934	2.97405	0	4.3007	0	2.3962	2.4456	3.89254
Graphed Data:
Median-Normalised Log Data(Graphed)
Sample	Group	C10:0	C12:0	Iso-C14:0	C14:0	Iso-C15:0	C15:0	C16:0	Iso-C17:0	C16:1	C17:0	C18:0	C18:1_1	C18:1_2	C18:1_3	C18:1_4	C19:0	C18:2	C18:3	C20:0	C21:0	C20:4	C22:0	C22:1	C20:5	C23:0	C24:0	C24:1	C22:6	MHA	DHS	LBA	MEDIAN
NORMAL PLASMA (n=3)
001N	Normal	0.916605	1.08798	0.62605	1.31131	0.71921	1.01815	1.28602	0.740239	0.769398	1.02639	1.25842	1.23496	1.35297	1.23496	1.23453	1.11774	1.12742	0.95642	0.838521	0	1.05797	1.06138	0.602427	1	0.684393	0.843075	0.700003	1.14537	0.667632	0.743308	0.363549
004N	Normal	0.997098	1.40805	0.716	1.56707	0.676536	1.04167	1.33483	0.564264	0	1.04967	1.3547	1.26749	1.40436	1.26749	1.26678	1.1797	1.18987	0.985538	0.92935	0	1.04593	1.04758	0.681341	0.863201	0.805975	0.914684	1	1.09785	0	0	0.538445
00XN	Normal	1	1.44136	0.713566	1.59115	0.749016	1.05718	1.3926	0	0.782739	1.07916	1.37122	1.29684	1.43575	1.29684	1.29596	1.16249	1.16628	0.949372	0.963616	0.576657	1.11519	1.08163	0	0.967503	0.816752	0.84825	0.471671	1.12724	0	0.784515	0.639241
	Mean	0.971234	1.31247	0.685206	1.48984	0.714921	1.039	1.33782	0.434834	0.517379	1.05174	1.32811	1.26643	1.39769	1.26643	1.26576	1.15331	1.16119	0.963777	0.910496	0.192219	1.07303	1.06353	0.427923	0.943568	0.76904	0.86867	0.723891	1.12349	0.222544	0.509274	0.513745
	SD	0.0473328	0.19512	0.0512442	0.155084	0.0364302	0.0196503	0.0533535	0.38672	0.448113	0.0264437	0.0609173	0.0309532	0.0417887	0.0309532	0.0307246	0.0319873	0.0315357	0.0191723	0.0646434	0.332933	0.037005	0.0171283	0.372687	0.0714715	0.0735043	0.0399337	0.264973	0.0239814	0.385458	0.441525	0.139496
LE PLASMA (n=7)
004_LE	LE - Arm	0.96391	1.26663	0.709077	1.42232	0.782968	1.06382	1.32524	0.747461	0.806416	1.08338	1.30858	1.28967	1.41021	1.28967	1.28914	1.13635	1.16205	1	0.926042	0.503724	1.03501	1.03369	0.569568	0.985314	0.852408	0.920328	0.79999	1.09343	0.730751	0.727824	0.560681
005_LE	LE - Arm	0.949606	1.34831	0.719444	1.50197	0.755025	1.0515	1.33651	0.631227	0.787516	1.05522	1.3285	1.2999	1.42874	1.2999	1.29924	1.17684	1.18669	1.06768	0.965318	0.471403	1.09892	1.05915	0.808404	0.93451	0.853927	0.901431	0.798091	1	0.433942	0.706558	0.66073
007_LE	LE - Leg	0.885186	1.25416	0.636172	1.39047	0.764065	1.0466	1.26618	0.693071	0.76857	1.01657	1.25321	1.20577	1.32354	1.20577	1.20544	1.0579	1.07412	0.915136	0.876583	0.59185	1.05462	1.01162	0.718274	1	0.805286	0.791439	0.749758	1.08712	0.59513	0.688468	0
009_LE	LE - Leg	0.936225	1.31879	0.656462	1.40222	0.72287	1	1.28202	0.76117	0.773139	1.03163	1.27169	1.21521	1.33466	1.21521	1.21446	1.10217	1.11053	0.966338	0.871599	0.508469	1.02962	1.06753	0.680291	1.01794	0.718949	0.784073	0.648019	1.12318	0.559162	0.739892	0
011_LE	LE	0.948116	1.35741	0.552236	1.5232	0.625081	1.00106	1.28358	0.44065	0	1.00116	1.30725	1.21753	1.35207	1.21753	1.21517	1.11111	1.11514	1.01026	0.951328	0.586372	1.01024	1.00249	0.65374	0.82924	0.567088	0.885052	0	1	0	0.695098	0
012_LE	LE - Leg	0.872794	1.19804	0.659054	1.34201	0.716453	1.02024	1.26534	0.721663	0.787794	1.0168	1.23892	1.23123	1.34461	1.23123	1.23083	1.10863	1.11887	1	0.89508	0.573795	1.04405	1.0151	0.770233	0.942685	0.784358	0.872605	0.711595	1.0346	0.670109	0.712953	0.60077
013_LE	LE - Leg	0.920471	1.28169	0.590017	1.4279	0.658563	1	1.28495	0.69536	0.726687	1.02499	1.28824	1.26058	1.383	1.26058	1.26014	1.15902	1.16844	1.07029	0.911871	0	1.01042	1.01921	0.546457	0.935195	0.719155	0.764039	0	1.10486	0	0.615588	0.62828
	Mean	0.925187	1.28929	0.646066	1.43001	0.717861	1.02617	1.29197	0.670086	0.664303	1.03282	1.2852	1.2457	1.36812	1.2457	1.24492	1.12172	1.13369	1.00425	0.913975	0.46223	1.04041	1.02983	0.678138	0.949269	0.75731	0.845567	0.529636	1.06331	0.427013	0.698055	0.350066
	SD	0.0344255	0.0564587	0.060104	0.0632524	0.0576	0.0274215	0.0279397	0.109743	0.293977	0.0278218	0.0323135	0.0379015	0.0399673	0.0379015	0.0380972	0.0395469	0.0397275	0.0545232	0.0358989	0.209069	0.0305354	0.0248482	0.0972873	0.0625225	0.100435	0.063716	0.365551	0.0510322	0.305998	0.040481	0.328827
T-test Normal v LE, 2-tailed, unpaired, no assumptions		0.226747	0.857359	0.346785	0.577231	0.925692	0.438783	0.271217	0.402946	0.640575	0.364598	0.347315	0.408918	0.362095	0.408918	0.405085	0.243365	0.297606	0.12202	0.936611	0.293446	0.265415	0.0505386	0.364667	0.911304	0.844412	0.513203	0.386259	0.0362073	0.472031	0.536274	0.301544
No statistically significant differences detected.
