# Supplementary material for: Lipidomic Profiling of Adipose Tissue Reveals an Inflammatory Signature in Cancer-Related and Primary Lymphedema
Source: PLoS One. 2016 May 16;11(5):e0154650. doi: 10.1371/journal.pone.0154650 (PMC4868287; doi:10.1371/journal.pone.0154650)
Supplement: S2 Data File — Adipose tissue diacylglycerides (DAGs) & triacylglycerides (TAGs) lipodemic data analysis. (XLSX) [file pone.0154650.s002.xlsx]

## Sheet: Oil
TAGs & DAGs data - ADIPOSE TISSUE OIL
RAW DATA (Area under curve)			Diacylglycerides																										Triacylglycerides
Name	Group	DAG(15_0/15_0)	DAG(16_0/16_1)	DAG(16_0/18_1)	DAG(16_0/18_2)	DAG(16_0/19_2)	DAG(16_0/20_0)	DAG(16_0/20_3)	DAG(16_1/14_0)	DAG(16_1/14_1)/IS	DAG(16_1/16_1)	DAG(16_1/17_0)	DAG(16_1/17_1)	DAG(16_1/18_0)	DAG(16_1/18_2)	DAG(16_1/18_3)	DAG(18_0/12_0)	DAG(18_0/14_0)	DAG(18_0/16_0)	DAG(18_0/16_1)	DAG(18_0/18_1)	DAG(18_0/18_2)	DAG(18_1/14_0)	DAG(18_1/16_1)	DAG(18_1/18_1)	DAG(20_5/18_0)		TAG(16_0/14_1/14_0)	TAG(16_0/16_0/14_1)	TAG(16_0/16_0/16_1)	TAG(16_0/16_1/14_1)	TAG(16_0/16_1/16_1)	TAG(16_0/18_1/16_0)	TAG(16_0/18_1/16_1)	TAG(16_0/18_1/18_1)	TAG(16_0/18_1/20_5)	TAG(16_1/14_0/14_0)	TAG(16_1/14_1/14_0)	TAG(16_1/14_1/14_1)	TAG(16_1/15_0/14_0)	TAG(16_1/15_1/14_0)	TAG(16_1/16_0/14_1)	TAG(16_1/16_0/16_1)	TAG(16_1/16_1/14_1)	TAG(16_1/16_1/16_1)	TAG(16_1/16_2/14_1)	TAG(16_1/16_2/16_1)	TAG(16_1/16_2/16_2)	TAG(16_1/17_0/14_1)
NORMAL AT - OIL (n=6)
2014_003N_Normal_OIL_FAT OIL	Norm_Oil_Arm	259	157977	702284	98978	999	31535	303	27647	13262	52210	3131	2465	16728	55556	3675	6523	10167	25447	16433	169079	45592	144268	203668	176	11126		24746	22781	62608	25855	19715	89300	81410	169105	575	9590	23495	10561	443	1314	21847	10871	26059	21325	6241	9558	1937	1000
2014_006N_Normal_OIl_FAT OIL	Norm_Oil_Arm	484	196673	673639	135946	4761	28984	741	32840	16255	69153	9686	3305	17049	48898	2457	6899	9601	19828	16833	87502	27632	130356	232148	151	11268		26618	15189	49991	22777	15576	90955	98840	180871	671	10716	31200	15672	634	1690	25902	15521	31421	30967	6522	12994	2711	566
2014_007N_Normal_OIl_FAT OIL	Norm_Oil_Arm	284	102483	499214	68459	630	20511	588	12821	5442	41212	2104	2155	13153	62189	3238	1834	5644	14761	14025	140074	42207	90020	213564	163	11504		10033	11670	29416	12271	14662	58697	62769	157291	402	4650	14748	7768	325	743	14622	7227	19584	19264	5441	10739	2226	167
2014_001N_Normal_OIl_FAT OIL	Norm_Oil_Leg	219	118054	630019	102800	1064	26411	717	16625	6636	27490	2967	1587	15633	41399	1833	6806	11821	22683	13342	132986	47546	121492	160096	203	12408		22355	19205	52467	28683	22806	94622	85246	194146	661	9657	23512	10970	480	1420	24309	16492	29669	27918	7479	12149	2142	1011
2014_002N_Normal_OIl_FAT OIL	Norm_Oil_Leg	157	135887	673406	91128	1079	26232	680	21461	10389	46965	3429	2633	16157	49242	3538	5105	8296	19682	16569	162451	46071	122080	208711	189	10054		21620	20685	45874	25495	17366	90996	74176	185528	474	9515	26646	9287	303	1069	28833	17329	32398	26540	6789	10665	1822	281
2014_005N_Normal_OIl_FAT OIL	Norm_Oil_Leg	552	227153	653957	107021	6425	19769	829	33474	19923	94024	11010	4376	14517	50940	2299	6057	7029	11814	13743	58814	19677	122971	257723	101	9967		22719	23680	49170	22556	29255	76755	91947	179803	828	10041	38110	20961	654	729	31771	31369	44269	47055	8488	17147	3611	1445
	Mean (n=6)	325.83	156371	638753	100722	2493	25573.7	643	24144.7	11984.5	55175.7	5387.83	2753.5	15539.5	51370.7	2840	5537.33	8759.67	19035.8	15157.5	125151	38120.8	121864	212652	163.83	11054.5		21348.5	18868.3	48254.3	22939.5	19896.7	83554.2	82398	177791	601.83	9028.17	26285.2	12536.5	473.17	1160.83	24547.3	16468.2	30566.7	28844.8	6826.67	12208.7	2408.17	745
	SD (n=6)	156.4	47809.3	72432.9	22003.2	2463.68	4639.55	184.21	8566.03	5600.81	23419	3889.92	975.02	1471.19	6997.4	747.83	1929.08	2235.07	5017.55	1612.82	43412.2	11616.8	17829.8	32467.5	35.86	923.94		5836.37	4630.94	10846	5692.26	5450.68	13636.5	12833.6	12935.1	152.6	2190.48	7908.15	4908.32	148.62	384.74	5970.67	8251.07	8168	9905.81	1052.89	2704.67	664.55	491.37
	Median (Within Chort)	271.5	146932	663682	100889	1071.5	26321.5	698.5	24554	11825.5	49587.5	3280	2549	15895	50091	2847.5	6290	8948.5	19755	15229	136530	43899.5	122526	211138	169.5	11197		22537	19945	49580.5	24136	18540.5	90127.5	83328	180337	618	9623.5	25079	10765.5	461.5	1191.5	25105.5	16006.5	30545	27229	6655.5	11444	2184	783
LYMPHOEDEMA AT - OIL (n=7)
2013_003_LE_Oil_FAT_OIL	LE_Oil_Arm	438	217073	522472	106670	1177	18358	571	27305	15643	83871	5073	4137	13538	37312	2462	3455	4348	12145	12894	53744	14427	71251	200626	232	11135		17256	14061	64313	17858	27903	108424	116156	218676	1397	8732	36769	16784	916	2548	33402	20496	45839	54747	6914	24827	4898	1053
2013_004_LE_Oil_FAT_OIL	LE_Oil_Arm	260	107874	367259	85328	627	15105	421	14125	3041	26574	2928	1883	9105	20040	1436	2835	4797	10510	9513	52473	14998	58922	106045	108	7734		18123	18567	56210	22136	23688	90623	77056	145403	1466	10947	24934	8131	926	2031	30004	15265	27861	29730	5497	15703	2929	671
2013_005_LE_Oil_FAT_OIL	LE_Oil_Arm	164	186654	555458	79445	2161	16079	1031	26465	12426	87332	4656	3167	13174	57545	4420	3373	4933	9945	12467	56768	18084	88743	233550	192	13999		16319	14268	37162	18041	21090	74851	67444	167956	378	8108	32160	16773	282	1596	26000	12294	38827	33049	7831	15803	3146	696
2013_008_LE_Oil_FAT_OIL	LE_Oil_Leg	283	149477	347097	46587	1532	10742	429	18647	10661	93253	4092	3839	11020	42838	2813	1420	2324	3941	10747	32844	9261	44459	213702	116	13738		10193	10303	35096	15439	28501	47273	75698	157727	789	7417	45592	34776	704	2682	41385	22345	82106	89470	14265	42875	9156	2079
2013_009_LE_Oil_FAT_OIL	LE_Oil_Leg	196	201853	510260	71681	1397	17123	653	28462	16406	107896	4877	4386	16969	55720	1872	2512	3604	10823	15262	61669	16745	73454	270094	132	15559		10434	12794	44319	14749	27422	68339	94212	162656	599	7615	41092	26206	840	1157	31272	16679	61831	50727	10913	27566	5839	1154
2013_011_LE_Oil_FAT_OIL	LE_Oil_Leg	452	150597	470266	58915	1393	14435	545	22111	15348	68914	4169	3510	12138	42508	1435	3267	4836	7850	11177	58709	17738	81458	200774	104	9736		12474	10891	35036	16650	20370	47543	60754	134723	665	6701	37828	23225	707	2279	34462	14071	52398	51142	10527	23674	4906	2356
2014_013_LE_Oil_LEG_OIL	LE_Oil_Leg	283	96298	471534	71102	710	21209	314	12154	6598	28092	2811	1849	11947	27847	1869	2854	6729	15583	12159	102903	33286	69631	147442	71	6191		15497	7523	31530	17449	17634	53086	61133	144113	450	6001	21031	10069	292	1276	23090	10233	26097	28716	5229	12985	1968	661
	Mean (n=7)	296.57	158547	463478	74246.9	1285.29	16150.1	566.29	21324.1	11446.1	70847.4	4086.57	3253	12555.9	40544.3	2329.57	2816.57	4510.14	10113.9	12031.3	59872.9	17791.3	69702.6	196033	136.43	11156		14328	12629.6	43380.9	17474.6	23801.1	70019.9	78921.9	161608	820.57	7931.57	34200.9	19423.4	666.71	1938.43	31373.6	15911.9	47851.3	48225.9	8739.43	23347.6	4691.71	1238.57
	SD (n=7)	110.72	45968.9	78573.5	19225.3	520.87	3283.8	233.65	6542.85	5052.49	31905.8	903.54	1027.14	2437.04	13665.9	1052.09	702.97	1348.9	3604.5	1830.71	21168.7	7451.58	14552.6	54325	55.98	3476.44		3266.1	3524.35	12389.6	2396.16	4266.03	23219.7	20051.2	27702.9	439	1600.57	8760.54	9355.68	274.11	607.69	5961.83	4323.07	19781.5	21258.1	3302.67	10199.3	2389.2	700.79
	Median (Within Chort)	283	150597	470266	71681	1285.29	16079	545	21324.1	11446.1	70847.4	4092	3253	12138	40544.3	1872	2835	4510.14	10113.9	12031.3	56768	16745	69702.6	200626	116	11135		14328	12629.6	37162	17449	23688	68339	75698	157727	665	7615	34200.9	16784	704	1938.43	31272	15265	45839	48225.9	7831	23347.6	4691.71	1053
(NORMAL Oil versus LYMPHOEDEMA Oil)	T-Test(2-tailed, unparied, no assumptions)	0.710535	0.935212	0.00155573	0.044693	0.288085	0.00253048	0.522054	0.52615	0.860116	0.330793	0.456491	0.388497	0.0217833	0.0991121	0.331085	0.0164188	0.00364103	0.00557193	0.00744156	0.0121252	0.00579802	0.000216972	0.512003	0.311145	0.942898		0.0322482	0.0238359	0.465439	0.0674563	0.187487	0.222367	0.713623	0.201788	0.253807	0.336179	0.115095	0.123267	0.139691	0.0185782	0.0649918	0.885901	0.0667609	0.0604342	0.188495	0.0275096	0.0456644	0.1664
LOG DATA & MEDIAN (per lipid class)			Diacylglycerides																										Triacylglycerides
Name	Group	DAG(15_0/15_0)	DAG(16_0/16_1)	DAG(16_0/18_1)	DAG(16_0/18_2)	DAG(16_0/19_2)	DAG(16_0/20_0)	DAG(16_0/20_3)	DAG(16_1/14_0)	DAG(16_1/14_1)/IS	DAG(16_1/16_1)	DAG(16_1/17_0)	DAG(16_1/17_1)	DAG(16_1/18_0)	DAG(16_1/18_2)	DAG(16_1/18_3)	DAG(18_0/12_0)	DAG(18_0/14_0)	DAG(18_0/16_0)	DAG(18_0/16_1)	DAG(18_0/18_1)	DAG(18_0/18_2)	DAG(18_1/14_0)	DAG(18_1/16_1)	DAG(18_1/18_1)	DAG(20_5/18_0)	DAG MEDIAN	TAG(16_0/14_1/14_0)	TAG(16_0/16_0/14_1)	TAG(16_0/16_0/16_1)	TAG(16_0/16_1/14_1)	TAG(16_0/16_1/16_1)	TAG(16_0/18_1/16_0)	TAG(16_0/18_1/16_1)	TAG(16_0/18_1/18_1)	TAG(16_0/18_1/20_5)	TAG(16_1/14_0/14_0)	TAG(16_1/14_1/14_0)	TAG(16_1/14_1/14_1)	TAG(16_1/15_0/14_0)	TAG(16_1/15_1/14_0)	TAG(16_1/16_0/14_1)	TAG(16_1/16_0/16_1)	TAG(16_1/16_1/14_1)	TAG(16_1/16_1/16_1)	TAG(16_1/16_2/14_1)	TAG(16_1/16_2/16_1)	TAG(16_1/16_2/16_2)	TAG(16_1/17_0/14_1)
NORMAL AT - OIL (n=6)
2014_003N_Normal_OIL_FAT OIL	Norm_Oil_Arm	2.4133	5.19859	5.84651	4.99554	2.99957	4.49879	2.48144	4.44165	4.12261	4.71775	3.49568	3.39182	4.22344	4.74473	3.56526	3.81445	4.00719	4.40564	4.21572	5.22809	4.65889	5.15917	5.30892	2.24551	4.04634	4.22344	4.39351	4.35757	4.79663	4.41254	4.2948	4.95085	4.91068	5.22816	2.75967	3.98182	4.37098	4.02371	2.6464	3.1186	4.33939	4.03627	4.41596	4.32889	3.79525	3.98037	3.28713	3
2014_006N_Normal_OIl_FAT OIL	Norm_Oil_Arm	2.68485	5.29374	5.82843	5.13337	3.6777	4.46216	2.86982	4.5164	4.21099	4.83981	3.98614	3.51917	4.2317	4.68929	3.39041	3.83879	3.98232	4.29728	4.22616	4.94202	4.44141	5.11513	5.36576	2.17898	4.05185	4.2317	4.42518	4.18153	4.69889	4.3575	4.19246	4.95883	4.99493	5.25737	2.82672	4.03003	4.49415	4.19512	2.80209	3.22789	4.41333	4.19092	4.49722	4.4909	3.81438	4.11374	3.43313	2.75282
2014_007N_Normal_OIl_FAT OIL	Norm_Oil_Arm	2.45332	5.01065	5.69829	4.83543	2.79934	4.31199	2.76938	4.10792	3.73576	4.61502	3.32305	3.33345	4.11902	4.79371	3.51028	3.2634	3.75159	4.16912	4.1469	5.14636	4.62538	4.95434	5.32953	2.21219	4.06085	4.11902	4.00143	4.06707	4.46858	4.08888	4.16619	4.76862	4.79775	5.1967	2.60423	3.66745	4.16873	3.89031	2.51188	2.87099	4.16501	3.85896	4.2919	4.28475	3.73568	4.03096	3.34753	2.22272
2014_001N_Normal_OIl_FAT OIL	Norm_Oil_Leg	2.34044	5.07208	5.79935	5.01199	3.02694	4.42178	2.85552	4.22076	3.82191	4.43917	3.47232	3.20058	4.19404	4.61699	3.26316	3.83289	4.07265	4.3557	4.12522	5.12381	4.67711	5.08455	5.20438	2.3075	4.0937	4.19404	4.34937	4.28341	4.71989	4.45762	4.35805	4.97599	4.93067	5.28813	2.8202	3.98484	4.37129	4.04021	2.68124	3.15229	4.38577	4.21727	4.4723	4.44588	3.87384	4.08454	3.33082	3.00475
2014_002N_Normal_OIl_FAT OIL	Norm_Oil_Leg	2.1959	5.13318	5.82828	4.95965	3.03302	4.41883	2.83251	4.33165	4.01657	4.67177	3.53517	3.42045	4.20836	4.69234	3.54876	3.708	3.91887	4.29407	4.2193	5.21072	4.66343	5.08664	5.31955	2.27646	4.00234	4.2193	4.33486	4.31566	4.66157	4.40646	4.2397	4.95902	4.87026	5.26841	2.67578	3.97841	4.42563	3.96788	2.48144	3.02898	4.45989	4.23877	4.51052	4.4239	3.83181	4.02796	3.26055	2.44871
2014_005N_Normal_OIl_FAT OIL	Norm_Oil_Leg	2.74194	5.35632	5.81555	5.02947	3.80787	4.29598	2.91855	4.52471	4.29935	4.97324	4.04179	3.64108	4.16188	4.70706	3.36154	3.78226	3.84689	4.0724	4.13808	4.76948	4.29396	5.0898	5.41115	2.00432	3.99856	4.16188	4.35639	4.37438	4.6917	4.35326	4.4662	4.88511	4.96354	5.2548	2.91803	4.00178	4.58104	4.32141	2.81558	2.86273	4.50203	4.4965	4.6461	4.67261	3.92881	4.23419	3.55763	3.15987
	Mean (n=6)	2.47162	5.17743	5.80273	4.99424	3.22407	4.40159	2.78787	4.35718	4.03453	4.70946	3.64236	3.41776	4.18974	4.70735	3.4399	3.70663	3.92992	4.2657	4.17856	5.07008	4.56003	5.08161	5.32322	2.20416	4.04227		4.31012	4.26327	4.67288	4.34604	4.28623	4.9164	4.91131	5.24893	2.76744	3.94072	4.40197	4.07311	2.65644	3.04358	4.37757	4.17312	4.47233	4.44115	3.82996	4.07863	3.36946	2.76481
	SD (n=6)	0.207607	0.131795	0.0535052	0.0972943	0.41298	0.0812443	0.157862	0.16849	0.220827	0.184408	0.29719	0.151732	0.0425176	0.0592834	0.120286	0.222354	0.11654	0.123433	0.046458	0.179004	0.15704	0.0684664	0.0691706	0.107935	0.036341		0.154773	0.117953	0.109927	0.131787	0.112239	0.078961	0.0702533	0.0321892	0.113205	0.13523	0.139589	0.157832	0.140553	0.151078	0.118536	0.213812	0.116624	0.136698	0.0663864	0.0893994	0.109613	0.364112
	Median (Within Chort)	2.43331	5.16589	5.82191	5.00377	3.02998	4.42031	2.84401	4.38665	4.06959	4.69476	3.51543	3.40613	4.2012	4.6997	3.45034	3.79835	3.95059	4.29567	4.18131	5.13508	4.64214	5.08822	5.32454	2.22885	4.04909		4.35288	4.29953	4.6953	4.38198	4.26725	4.95484	4.92068	5.25608	2.78993	3.98333	4.39846	4.03196	2.66382	3.07379	4.39955	4.2041	4.48476	4.43489	3.82309	4.05775	3.33917	2.87641
LYMPHOEDEMA AT - OIL (n=7)
2013_003_LE_Oil_FAT_OIL	LE_Oil_Arm	2.64147	5.33661	5.71806	5.02804	3.07078	4.26383	2.75664	4.43624	4.19432	4.92361	3.70526	3.61669	4.13155	4.57185	3.39129	3.53845	3.63829	4.0844	4.11039	4.73033	4.15918	4.85279	5.30239	2.36549	4.04669	4.13155	4.23694	4.14802	4.8083	4.25183	4.44565	5.03513	5.06504	5.3398	3.1452	3.94111	4.56548	4.2249	2.9619	3.4062	4.52377	4.31167	4.66124	4.73836	3.83973	4.39492	3.69002	3.02243
2013_004_LE_Oil_FAT_OIL	LE_Oil_Arm	2.41497	5.03292	5.56497	4.93109	2.79727	4.17912	2.62428	4.14999	3.48302	4.42446	3.46657	3.27485	3.95928	4.3019	3.15715	3.45255	3.68097	4.0216	3.97832	4.71994	4.17603	4.77028	5.02549	2.03342	3.8884	3.97832	4.25823	4.26874	4.74981	4.3451	4.37453	4.95724	4.88681	5.16257	3.16613	4.0393	4.39679	3.91014	2.96661	3.30771	4.47718	4.1837	4.445	4.47319	3.74013	4.19598	3.46672	2.82672
2013_005_LE_Oil_FAT_OIL	LE_Oil_Arm	2.21484	5.27104	5.74465	4.90007	3.33465	4.20626	3.01326	4.42267	4.09433	4.94117	3.66801	3.50065	4.11972	4.76001	3.64542	3.52802	3.69311	3.9976	4.09576	4.7541	4.25729	4.94813	5.36838	2.2833	4.1461	4.11972	4.21269	4.15436	4.5701	4.25626	4.32408	4.8742	4.82894	5.2252	2.57749	3.90891	4.50732	4.22461	2.45025	3.20303	4.41497	4.08969	4.58913	4.51916	3.89382	4.19874	3.49776	2.84261
2013_008_LE_Oil_FAT_OIL	LE_Oil_Leg	2.45179	5.17457	5.54045	4.66826	3.18526	4.03109	2.63246	4.27061	4.0278	4.96966	3.61194	3.58422	4.04218	4.63183	3.44917	3.15229	3.36624	3.59561	4.03129	4.51646	3.96666	4.64796	5.32981	2.06446	4.13792	4.03109	4.0083	4.01296	4.54526	4.18862	4.45486	4.67461	4.87908	5.19791	2.89708	3.87023	4.65889	4.54128	2.84757	3.42846	4.61684	4.34918	4.91437	4.95168	4.15427	4.6322	3.96171	3.31785
2013_009_LE_Oil_FAT_OIL	LE_Oil_Leg	2.29226	5.30504	5.70779	4.8554	3.1452	4.23358	2.81491	4.45427	4.215	5.03301	3.68815	3.64207	4.22966	4.74601	3.27231	3.40002	3.55678	4.03435	4.18361	4.79007	4.22389	4.86602	5.43151	2.12057	4.19198	4.215	4.01845	4.10701	4.64659	4.16876	4.4381	4.83467	4.97411	5.21127	2.77743	3.88167	4.61376	4.4184	2.92428	3.06333	4.49516	4.22217	4.79121	4.70524	4.03794	4.44037	3.76634	3.06221
2013_011_LE_Oil_FAT_OIL	LE_Oil_Leg	2.65514	5.17782	5.67234	4.77023	3.14395	4.15942	2.7364	4.34461	4.18605	4.83831	3.62003	3.54531	4.08415	4.62847	3.15685	3.51415	3.68449	3.89487	4.04833	4.7687	4.2489	4.91093	5.30271	2.01703	3.98838	4.08415	4.09601	4.03707	4.54451	4.22141	4.30899	4.67709	4.78357	5.12944	2.82282	3.82614	4.57781	4.36596	2.84942	3.35774	4.53734	4.14832	4.71931	4.70878	4.0223	4.37427	3.69073	3.37218
2014_013_LE_Oil_LEG_OIL	LE_Oil_Leg	2.45179	4.98362	5.67351	4.85188	2.85126	4.32652	2.49693	4.08472	3.81941	4.44858	3.44886	3.26694	4.07726	4.44478	3.27161	3.45545	3.82795	4.19265	4.0849	5.01243	4.52226	4.8428	5.16862	1.85126	3.79176	4.08472	4.19025	3.87639	4.49872	4.24177	4.24635	4.72498	4.78628	5.1587	2.65321	3.77822	4.32286	4.00299	2.46538	3.10585	4.36342	4.01	4.41659	4.45812	3.71842	4.11344	3.29403	2.8202
	Mean (n=7)	2.44604	5.18309	5.66026	4.85785	3.07548	4.19997	2.72498	4.30901	4.00285	4.79697	3.60126	3.4901	4.09197	4.58355	3.33483	3.43442	3.6354	3.97444	4.07608	4.756	4.22203	4.83413	5.27556	2.10508	4.02732		4.14584	4.08636	4.62333	4.23911	4.37037	4.82542	4.88626	5.20356	2.86277	3.89223	4.52042	4.24118	2.78077	3.26748	4.48981	4.18782	4.64812	4.65065	3.91523	4.33571	3.6239	3.03774
	SD (n=7)	0.151979	0.127372	0.0807208	0.0958986	0.20806	0.0970631	0.179924	0.148093	0.277607	0.270372	0.102016	0.16036	0.0892519	0.179133	0.189821	0.137743	0.157175	0.200897	0.069522	0.158526	0.178202	0.10832	0.148639	0.141182	0.161055		0.105183	0.133854	0.0911082	0.0621597	0.0801111	0.116054	0.0724826	0.0364696	0.206924	0.0888468	0.130634	0.246409	0.231324	0.144516	0.0894053	0.116177	0.197357	0.190547	0.174682	0.193625	0.239822	0.253297
	Median (Within Chort)	2.45179	5.17782	5.67351	4.8554	3.14395	4.20626	2.7364	4.34461	4.09433	4.92361	3.62003	3.54531	4.08415	4.62847	3.27231	3.45545	3.68097	4.0216	4.0849	4.7541	4.22389	4.85279	5.30271	2.06446	4.04669		4.19025	4.10701	4.5701	4.24177	4.37453	4.83467	4.87908	5.19791	2.82282	3.88167	4.56548	4.2249	2.84942	3.30771	4.49516	4.1837	4.66124	4.70524	3.89382	4.37427	3.69002	3.02243
Graphed DATA 2015
MEDIAN_NORMALIZED LOG DATA
Name	Group	DAG(15_0/15_0)	DAG(16_0/16_1)	DAG(16_0/18_1)	DAG(16_0/18_2)	DAG(16_0/19_2)	DAG(16_0/20_0)	DAG(16_0/20_3)	DAG(16_1/14_0)	DAG(16_1/14_1)/IS	DAG(16_1/16_1)	DAG(16_1/17_0)	DAG(16_1/17_1)	DAG(16_1/18_0)	DAG(16_1/18_2)	DAG(16_1/18_3)	DAG(18_0/12_0)	DAG(18_0/14_0)	DAG(18_0/16_0)	DAG(18_0/16_1)	DAG(18_0/18_1)	DAG(18_0/18_2)	DAG(18_1/14_0)	DAG(18_1/16_1)	DAG(18_1/18_1)	DAG(20_5/18_0)		TAG(16_0/14_1/14_0)	TAG(16_0/16_0/14_1)	TAG(16_0/16_0/16_1)	TAG(16_0/16_1/14_1)	TAG(16_0/16_1/16_1)	TAG(16_0/18_1/16_0)	TAG(16_0/18_1/16_1)	TAG(16_0/18_1/18_1)	TAG(16_0/18_1/20_5)	TAG(16_1/14_0/14_0)	TAG(16_1/14_1/14_0)	TAG(16_1/14_1/14_1)	TAG(16_1/15_0/14_0)	TAG(16_1/15_1/14_0)	TAG(16_1/16_0/14_1)	TAG(16_1/16_0/16_1)	TAG(16_1/16_1/14_1)	TAG(16_1/16_1/16_1)	TAG(16_1/16_2/14_1)	TAG(16_1/16_2/16_1)	TAG(16_1/16_2/16_2)	TAG(16_1/17_0/14_1)
NORMAL AT - OIL (n=6)
2014_003N_Normal_OIL_FAT OIL	Norm_Oil_Arm	0.571406	1.23089	1.3843	1.18281	0.710218	1.0652	0.58754	1.05166	0.976125	1.11704	0.827685	0.803093	1	1.12343	0.844159	0.90316	0.948797	1.04314	0.99817	1.23787	1.1031	1.22156	1.25701	0.531678	0.958066		1.09762	1.08864	1.19833	1.10237	1.07296	1.23686	1.22682	1.30614	0.689441	0.994768	1.09199	1.00523	0.661144	0.779111	1.0841	1.00837	1.10323	1.08148	0.948159	0.994405	0.821215	0.749483
2014_006N_Normal_OIl_FAT OIL	Norm_Oil_Arm	0.63446	1.25097	1.37733	1.21307	0.869083	1.05446	0.678172	1.06728	0.995106	1.1437	0.941973	0.831621	1	1.10813	0.801192	0.90715	0.941068	1.0155	0.998691	1.16786	1.04956	1.20877	1.26799	0.514918	0.957499		1.08601	1.02622	1.15319	1.0694	1.0289	1.21698	1.22584	1.29024	0.693724	0.989036	1.10294	1.02955	0.687679	0.792177	1.0831	1.02852	1.10369	1.10214	0.936112	1.00958	0.842546	0.675586
2014_007N_Normal_OIl_FAT OIL	Norm_Oil_Arm	0.595607	1.21647	1.38341	1.17393	0.679612	1.04685	0.672338	0.997304	0.906952	1.12042	0.806755	0.809281	1	1.1638	0.852211	0.792275	0.910795	1.01216	1.00677	1.24941	1.12293	1.20279	1.29388	0.537066	0.985876		1.01541	1.03206	1.13395	1.0376	1.05722	1.21009	1.21748	1.31872	0.66085	0.930655	1.05786	0.987207	0.637417	0.728544	1.05691	0.979251	1.08912	1.0873	0.947968	1.0229	0.84947	0.564038
2014_001N_Normal_OIl_FAT OIL	Norm_Oil_Leg	0.55804	1.20935	1.38276	1.19503	0.721724	1.0543	0.680851	1.00637	0.91127	1.05845	0.827917	0.763125	1	1.10084	0.778047	0.91389	0.971057	1.03854	0.983591	1.22169	1.11518	1.21233	1.2409	0.550184	0.976075		1.06012	1.04405	1.15043	1.08651	1.06224	1.21286	1.20181	1.28894	0.6874	0.971272	1.06547	0.984766	0.65353	0.768344	1.06899	1.02793	1.09009	1.08365	0.944217	0.995573	0.811859	0.732383
2014_002N_Normal_OIl_FAT OIL	Norm_Oil_Leg	0.520442	1.2166	1.38134	1.17547	0.718845	1.04729	0.671323	1.02663	0.951953	1.10724	0.837857	0.810669	0.997408	1.11211	0.841078	0.878819	0.928797	1.01772	1	1.23497	1.10526	1.20557	1.26077	0.539536	0.94858		1.06886	1.06413	1.14942	1.08651	1.0454	1.22276	1.20088	1.29905	0.659776	0.98097	1.09124	0.978372	0.611858	0.746865	1.09969	1.04517	1.11217	1.09082	0.944821	0.993188	0.803964	0.603786
2014_005N_Normal_OIl_FAT OIL	Norm_Oil_Leg	0.658823	1.287	1.39734	1.20846	0.914941	1.03222	0.701259	1.08718	1.03303	1.19495	0.971145	0.874864	1	1.13099	0.807698	0.908787	0.924317	0.9785	0.994283	1.14599	1.03174	1.22296	1.30017	0.481591	0.96076		1.05408	1.05843	1.13521	1.05332	1.08065	1.18201	1.20098	1.27146	0.706051	0.968275	1.10843	1.04561	0.681261	0.692669	1.08932	1.08798	1.12418	1.13059	0.950619	1.02451	0.860808	0.764566
	Mean (n=6)	0.593474	1.23608	1.38443	1.19319	0.780841	1.04702	0.680789	1.03695	0.959663	1.12495	0.877129	0.817912	0.999482	1.12318	0.816045	0.880184	0.935207	1.01248	0.996667	1.20398	1.08493	1.21048	1.27274	0.524659	0.965758		1.0569	1.04498	1.14444	1.06667	1.05488	1.20894	1.2094	1.29368	0.68156	0.968042	1.08519	1.0051	0.654349	0.74572	1.0796	1.03377	1.10385	1.0989	0.944747	1.00915	0.83373	0.668072
	SD (n=6)	0.0560002	0.0327602	0.00759086	0.0181462	0.104109	0.00904757	0.0121132	0.0389109	0.0543576	0.0500215	0.0740951	0.0404973	0.00115909	0.0252913	0.030285	0.0510178	0.0227772	0.0216257	0.00857198	0.0447371	0.0413926	0.00783057	0.0243886	0.0272789	0.0149957		0.0261279	0.0163349	0.009116	0.0213208	0.019291	0.0157933	0.0115818	0.0172037	0.0205264	0.0224509	0.0225166	0.0303618	0.0313369	0.0380156	0.016863	0.0390595	0.0149083	0.0190219	0.00547052	0.0146995	0.0246121	0.0843494
LYMPHOEDEMA AT - OIL (n=7)
2013_003_LE_Oil_FAT_OIL	LE_Oil_Arm	0.639341	1.29167	1.384	1.21699	0.74325	1.03201	0.667215	1.07375	1.01519	1.19171	0.896821	0.875381	1	1.10657	0.820826	0.856445	0.88061	0.988586	0.994877	1.14493	1.00669	1.17457	1.28339	0.572542	0.979459		1.00909	0.98791	1.14517	1.01264	1.0588	1.19919	1.20631	1.27175	0.749074	0.938633	1.08734	1.00622	0.705418	0.811235	1.0774	1.02689	1.11014	1.12851	0.914487	1.04671	0.878831	0.719835
2013_004_LE_Oil_FAT_OIL	LE_Oil_Arm	0.607034	1.26509	1.39883	1.23949	0.703128	1.05047	0.659646	1.04315	0.8755	1.11214	0.871366	0.823175	0.995215	1.08134	0.79359	0.867843	0.925258	1.01088	1	1.18642	1.0497	1.19907	1.26322	0.511127	0.977399		1.05707	1.05967	1.1791	1.07863	1.08593	1.23059	1.2131	1.28156	0.785963	1.00272	1.09146	0.970656	0.736433	0.821107	1.11142	1.03856	1.10343	1.11043	0.928451	1.04161	0.86058	0.701707
2013_005_LE_Oil_FAT_OIL	LE_Oil_Arm	0.53762	1.27947	1.39443	1.18942	0.809438	1.02101	0.731424	1.07354	0.993838	1.1994	0.890355	0.84973	1	1.15542	0.884872	0.856373	0.896448	0.970359	0.994185	1.15399	1.03339	1.20109	1.30309	0.554237	1.0064		1.03479	1.02047	1.12259	1.0455	1.06215	1.19728	1.18617	1.2835	0.633128	0.960174	1.10716	1.03772	0.601872	0.786784	1.08448	1.00458	1.12726	1.11007	0.956466	1.03137	0.859179	0.69825
2013_008_LE_Oil_FAT_OIL	LE_Oil_Leg	0.60822	1.28367	1.37443	1.15807	0.790174	1	0.653039	1.05942	0.999185	1.23283	0.896021	0.889145	1.00275	1.14903	0.855643	0.781995	0.835069	0.89197	1.00005	1.12041	0.984017	1.15303	1.32218	0.512135	1.0265		0.967718	0.968844	1.09735	1.01125	1.07553	1.12858	1.17795	1.25492	0.699437	0.934383	1.12479	1.09639	0.687485	0.827728	1.11464	1.05002	1.18647	1.19548	1.00296	1.11835	0.956469	0.801025
2013_009_LE_Oil_FAT_OIL	LE_Oil_Leg	0.543833	1.25861	1.35416	1.15193	0.746191	1.00441	0.667832	1.05676	1	1.19407	0.875006	0.864073	1.00348	1.12598	0.776347	0.806647	0.843839	0.95714	0.992552	1.13643	1.00211	1.15445	1.28861	0.503101	0.994538		0.979126	1.0007	1.13218	1.01575	1.08138	1.178	1.21198	1.26977	0.676741	0.945799	1.12418	1.07658	0.712523	0.746405	1.09528	1.02876	1.16741	1.14647	0.983876	1.08193	0.917697	0.74613
2013_011_LE_Oil_FAT_OIL	LE_Oil_Leg	0.650108	1.26778	1.38887	1.16799	0.769794	1.01843	0.670004	1.06377	1.02495	1.18466	0.886362	0.868065	1	1.13328	0.772953	0.860436	0.902143	0.953656	0.991229	1.16761	1.04034	1.20244	1.29836	0.493869	0.976552		1.00686	0.99237	1.11711	1.03769	1.05921	1.1497	1.17587	1.26089	0.693891	0.940521	1.12529	1.07322	0.700429	0.825383	1.11534	1.01972	1.16008	1.15749	0.988741	1.07526	0.907235	0.82893
2014_013_LE_Oil_FAT_OIL	LE_Oil_Leg	0.600234	1.22006	1.38896	1.18781	0.69803	1.0592	0.611286	1	0.935049	1.08908	0.844332	0.799795	0.998174	1.08815	0.800939	0.845947	0.937139	1.02642	1.00004	1.22712	1.10712	1.18559	1.26536	0.453216	0.928279		1.05708	0.9779	1.1349	1.07007	1.07123	1.19197	1.20744	1.30139	0.669328	0.953135	1.09053	1.00984	0.621944	0.783515	1.10076	1.01161	1.11418	1.12465	0.938048	1.0377	0.830986	0.711454
	Mean (n=7)	0.598056	1.26662	1.38338	1.18738	0.751429	1.0265	0.665778	1.05291	0.977673	1.17198	0.880038	0.852766	0.999945	1.11997	0.815024	0.839384	0.888644	0.971288	0.996134	1.16241	1.03191	1.18146	1.28917	0.514318	0.984162		1.01596	1.00112	1.13263	1.03879	1.0706	1.18219	1.19697	1.27483	0.70108	0.953623	1.10725	1.03866	0.680872	0.800308	1.0999	1.02573	1.13842	1.13901	0.959004	1.06185	0.887282	0.743904
	SD (n=7)	0.0431958	0.0235179	0.0150339	0.0318546	0.0417974	0.0222107	0.0353619	0.0255917	0.0534191	0.0515523	0.0185246	0.0313252	0.0027652	0.0288651	0.0418051	0.0322518	0.0384658	0.0441776	0.00382606	0.0356042	0.0405462	0.0213606	0.0209847	0.0393192	0.0306697		0.0354706	0.0306459	0.0255203	0.0276445	0.0109267	0.0339157	0.0163603	0.0155544	0.051285	0.0233847	0.0175361	0.0455954	0.0497176	0.0297295	0.0150244	0.0155347	0.0325446	0.0304304	0.0336548	0.031427	0.0425311	0.0516306
	T-Test+TTEST(unpaired, 2-tailed, no assumptions)	0.882384	0.11871	0.877139	0.697884	0.576112	0.0571374	0.329071	0.451281	0.583179	0.147567	0.935372	0.149692	0.700762	0.842407	0.96184	0.1637	0.0258783	0.061011	0.901488	0.125901	0.0559286	0.0108153	0.258289	0.602461	0.202084		0.0442249	0.010114	0.292167	0.07738	0.152615	0.101024	0.154571	0.0865719	0.388238	0.309125	0.108177	0.157168	0.284465	0.0302986	0.0633761	0.681304	0.0358034	0.0188143	0.310501	0.00374155	0.0210055	0.123339
Graphed results	Ratio LE/Normal (Increase/Decrease)	1.00772	1.02471	0.99924	0.995133	0.962333	0.980401	0.977951	1.01539	1.01877	1.04181	1.00332	1.04261	1.00046	0.997141	0.998749	0.953646	0.950211	0.959311	0.999466	0.965473	0.951126	0.976026	1.01291	0.98029	1.01906	#DIV/0!	0.961269	0.958035	0.989678	0.973863	1.01491	0.977873	0.989728	0.985425	1.02864	0.985106	1.02033	1.03339	1.04053	1.0732	1.0188	0.992227	1.03132	1.0365	1.01509	1.05222	1.06423	1.11351
																		ê					ê					ê	ê												é			é	é		é	é
[truncated: 45 more columns]

## Sheet: Fat
TAGs & DAGs data - ADIPOSE TISSUE FAT
RAW DATA (Area under curve)
Sample Name	Tissue sample	DAG(15_0/15_0)	DAG(16_0/16_1)	DAG(16_0/18_1)	DAG(16_0/18_2)	DAG(16_0/19_2)	DAG(16_0/20_0)	DAG(16_0/20_3)	DAG(16_1/14_0)	DAG(16_1/14_1)/IS	DAG(16_1/16_1)	DAG(16_1/17_0)	DAG(16_1/17_1)	DAG(16_1/18_0)	DAG(16_1/18_2)	DAG(16_1/18_3)	DAG(18_0/12_0)	DAG(18_0/14_0)	DAG(18_0/16_0)	DAG(18_0/16_1)	DAG(18_0/18_1)	DAG(18_0/18_2)	DAG(18_1/14_0)	DAG(18_1/16_1)	DAG(18_1/18_1)	DAG(20_5/18_0)		TAG(16_0/14_1/14_0)	TAG(16_0/16_0/14_1)	TAG(16_0/16_0/16_1)	TAG(16_0/16_1/14_1)	TAG(16_0/16_1/16_1)	TAG(16_0/18_1/16_0)	TAG(16_0/18_1/16_1)	TAG(16_0/18_1/18_1)	TAG(16_0/18_1/20_5)	TAG(16_1/14_0/14_0)	TAG(16_1/14_1/14_0)	TAG(16_1/14_1/14_1)	TAG(16_1/15_0/14_0)	TAG(16_1/15_1/14_0)	TAG(16_1/16_0/14_1)	TAG(16_1/16_0/16_1)	TAG(16_1/16_1/14_1)	TAG(16_1/16_1/16_1)	TAG(16_1/16_2/14_1)	TAG(16_1/16_2/16_1)	TAG(16_1/16_2/16_2)	TAG(16_1/17_0/14_1)
NORMAL AT - OIL (n=6)
2014_003N_Normal_AT Fat	Arm liposuction	470	225633	1132004	118527	1389	50132	685	52826	12944	81259	4096	3991	21717	78386	3201	10171	13392	41930	21184	272948	72925	192081	243719	103	11856		33899	27692	71762	31084	29963	113332	90562	182910	268	11873	28118	11137	658	1475	27646	12475	28843	25499	6466	9978	1975	943
2014_006N_Normal_AT Fat	Arm liposuction	467	218286	757200	133649	4325	31962	877	40141	14637	86235	9106	4667	17654	59662	3074	7716	10644	24121	19881	108513	34285	155684	277767	164	14371		28580	29630	74035	23338	20964	108298	92905	175587	403	10480	28062	12771	494	1860	25661	13184	26225	26641	6002	10573	2017	1218
2014_007N_Normal_AT Fat	Arm liposuction	144	150567	751970	112354	1130	32083	827	23651	6626	57758	3173	2510	15491	64577	6675	2564	7050	25328	14509	139553	46706	93356	205901	147	11419		12234	11275	39716	13524	16340	76934	76798	161094	573	4689	14939	7741	465	727	14216	7554	19365	18614	5231	9355	2279	582
2014_001N_Normal_AT Fat	Leg Liposuction	328	198375	777368	117083	1160	32063	1192	40752	12843	67356	3198	3087	17258	44520	3556	6259	11713	27384	16691	148437	53017	148900	205653	230	16777		19133	20934	64832	23679	25101	104875	92556	180691	716	8538	21556	10106	543	494	19570	9560	27510	20211	6531	10736	1683	763
2014_002N_Normal_AT Fat	Leg Liposuction	290	153990	843214	108585	860	40485	846	23046	5157	45456	3281	2416	18517	50967	3888	6266	10916	34909	18281	205245	60842	132776	213205	223	10797		27268	27778	61442	34161	23024	120623	70374	220103	934	13574	25379	8256	419	1012	30163	12858	31393	24079	6062	9266	1675	754
2014_005N_Normal_AT Fat	Leg Liposuction	590	311083	804781	120808	6925	26791	1235	63755	39903	189935	11698	6685	21027	96096	5237	7779	8277	18004	19251	86201	29075	161643	364602	267	17330		22824	28013	65898	22855	34268	87347	100725	178646	422	8585	31987	17199	500	743	29470	15558	36295	38567	6953	13879	2982	1236
	Mean (n=6)	381.5	209656	844423	118501	2631.5	35586	943.667	40695.2	15351.7	87999.8	5758.67	3892.67	18610.7	65701.3	4271.83	6792.5	10332	28612.7	18299.5	160150	49475	147407	251808	189	13758.3		23989.7	24220.3	62947.5	24773.5	24943.3	101902	87320	183172	552.667	9623.17	25006.8	11201.7	513.167	1051.83	24454.3	11864.8	28271.8	25601.8	6207.5	10631.2	2101.83	916
	SD (n=6)	158.906	58880.6	144864	8636.07	2465.92	8375.61	219.567	16007.6	12613	52134.5	3704.76	1621.59	2365.33	18911.5	1410.53	2517.23	2311	8508.97	2395.09	68488.3	16408.7	32877.8	61951.1	61.1653	2832.15		7657.09	7024.81	12287	7231.02	6414.17	16529.5	11372.7	19675.3	242.081	3098.59	6019.04	3472.42	81.9693	518.818	6293.95	2850.75	5631	7062.52	590.626	1701.86	487.232	266.662
	Median	397.5	208330	791074	117805	1274.5	32073	861.5	40446.5	12893.5	74307.5	3688.5	3539	18085.5	62119.5	3722	6991	10780	26356	18766	143995	49861.5	152292	228462	193.5	13113.5		25046	27735	65365	23508.5	24062.5	106586	91559	179668	497.5	9532.5	26720.5	10621.5	497	877.5	26653.5	12666.5	28176.5	24789	6264	10275.5	1996	853
LYMPHOEDEMA AT - OIL (n=6)
2013_004_LE_AT Fat	LE_Arm liposuction	530	193697	640043	102994	1138	25362	1392	35915	11800	69467	5175	4222	18504	58038	2349	5120	9445	22009	20333	127738	38410	132815	235119	231	25284		12833	18171	60166	15478	22221	81749	79619	155681	1104	8346	27085	11328	795	2036	22906	12255	32109	26008	6752	16247	3455	1330
2013_007_LE_AT Fat	LE_Arm liposuction	364	240776	567386	109074	1731	21789	1216	36384	19786	115702	5132	5124	17950	62092	2465	3171	5925	14202	16948	75684	20593	93765	285320	126	21051		14026	16357	56231	15131	17010	88783	102025	174491	975	8072	35125	16814	912	2040	29905	18026	43467	48045	6944	22222	4685	739
2013_008_LE_AT Fat	LE_Leg liposuction	298	236140	496975	68229	2375	13371	1020	37544	27781	172526	6352	6460	17925	87523	3815	2548	4086	8042	16378	63648	21203	80768	350776	224	27217		8586	13154	41678	13694	29012	63400	99775	160322	833	5722	38843	29635	428	1383	27020	16671	64347	59401	12277	32540	7764	1489
2013_009_LE_AT Fat	LE_Leg liposuction	367	170469	403127	54100	1693	11194	820	27916	13190	119646	4369	4462	15827	64765	4537	1964	3623	8147	14586	62050	16010	79054	310042	208	37977		14394	9769	43613	19451	29942	72530	106419	179763	716	8142	43370	27881	704	1365	38028	18804	59287	57639	12399	27017	5101	784
2014_013_LE_AT Fat	LE_Leg liposuction	445	115524	592822	83596	837	28223	862	18200	6380	41811	3208	2429	16579	47417	1915	3260	8354	22190	15734	178804	59129	105016	210574	58	14277		17983	8112	33241	18499	17529	54057	55890	156078	599	5507	19848	10100	537	1158	20588	13653	24387	26165	5315	10743	1670	1086
2013_011_LE_AT Fat	LE_Leg liposuction	369	154295	400918	47952	1741	10214	943	25972	22384	109799	4727	4736	15256	62522	2565	2493	4174	5675	12869	59582	20116	77633	273906	199	23211		9106	13965	38790	13065	28406	47927	82037	137999	384	6523	36469	30816	671	2685	25506	14944	58650	44231	13309	27504	7013	727
	Mean (n=5)	395.5	185150	516878	77657.5	1585.83	18358.8	1042.17	30321.8	16886.8	104825	4827.17	4572.17	17006.8	63726.2	2941	3092.67	5934.5	13377.5	16141.3	94584.3	29243.5	94841.8	277623	174.333	24836.2		12821.3	13254.7	45619.8	15886.3	24020	68074.3	87627.5	160722	768.5	7052	33456.7	21095.7	674.5	1777.83	27325.5	15725.5	47041.2	43581.5	9499.33	22712.2	4948	1025.83
	SD (n=5)	80.6889	48544.1	100270	25260.5	536.791	7754.53	221.244	7639.91	7838.91	45093.4	1037.37	1313.25	1312.6	13189.6	1008.18	1102.21	2451	7321.16	2512.76	48559.3	16583.6	21401.4	50552.1	68.2486	7836.01		3530.13	3818.54	10427.2	2570.46	5894.69	15874.2	19029.6	14937.3	260.265	1291.41	8543.28	9466.68	174.056	577.728	6156.74	2553.97	16328.9	14699.5	3527.7	8042.13	2247.71	328.852
	Median	368	182083	532180	75912.5	1712	17580	981.5	31915.5	16488	112750	4929.5	4599	17252	62307	2515	2859.5	5049.5	11174.5	16056	69666	20898	87266.5	279613	203.5	24247.5		13429.5	13559.5	42645.5	15304.5	25313.5	67965	90906	158200	774.5	7297.5	35797	22347.5	687.5	1709.5	26263	15807.5	51058.5	46138	9610.5	24619.5	4893	935
(NORMAL Fat versus LYMPHOEDEMA Fat)	T-Test (2-tailed, unparied)	0.852576	0.450408	0.00141965	0.00910574	0.352888	0.00417057	0.456809	0.194137	0.806217	0.563473	0.575588	0.444384	0.185374	0.838502	0.0925916	0.0135749	0.00957157	0.00791973	0.15884	0.0880031	0.0596014	0.0101115	0.448117	0.703375	0.0162145		0.0140704	0.0104748	0.0255154	0.0284377	0.800457	0.00473693	0.973712	0.0520349	0.167909	0.104722	0.0790554	0.0509588	0.0784119	0.0452819	0.442982	0.0333271	0.0364333	0.0298441	0.0710566	0.0134188	0.0259087	0.540003
Log transformation & Median Calculation data
Sample Name	Tissue sample	DAG(15_0/15_0)	DAG(16_0/16_1)	DAG(16_0/18_1)	DAG(16_0/18_2)	DAG(16_0/19_2)	DAG(16_0/20_0)	DAG(16_0/20_3)	DAG(16_1/14_0)	DAG(16_1/14_1)/IS	DAG(16_1/16_1)	DAG(16_1/17_0)	DAG(16_1/17_1)	DAG(16_1/18_0)	DAG(16_1/18_2)	DAG(16_1/18_3)	DAG(18_0/12_0)	DAG(18_0/14_0)	DAG(18_0/16_0)	DAG(18_0/16_1)	DAG(18_0/18_1)	DAG(18_0/18_2)	DAG(18_1/14_0)	DAG(18_1/16_1)	DAG(18_1/18_1)	DAG(20_5/18_0)	Median DAGs	TAG(16_0/14_1/14_0)	TAG(16_0/16_0/14_1)	TAG(16_0/16_0/16_1)	TAG(16_0/16_1/14_1)	TAG(16_0/16_1/16_1)	TAG(16_0/18_1/16_0)	TAG(16_0/18_1/16_1)	TAG(16_0/18_1/18_1)	TAG(16_0/18_1/20_5)	TAG(16_1/14_0/14_0)	TAG(16_1/14_1/14_0)	TAG(16_1/14_1/14_1)	TAG(16_1/15_0/14_0)	TAG(16_1/15_1/14_0)	TAG(16_1/16_0/14_1)	TAG(16_1/16_0/16_1)	TAG(16_1/16_1/14_1)	TAG(16_1/16_1/16_1)	TAG(16_1/16_2/14_1)	TAG(16_1/16_2/16_1)	TAG(16_1/16_2/16_2)	TAG(16_1/17_0/14_1)
NORMAL AT - OIL (n=6)
2014_003N_Normal_AT Fat	Arm liposuction	2.6721	5.3534	6.05385	5.07382	3.1427	4.70012	2.83569	4.72285	4.11207	4.90987	3.61236	3.60108	4.3368	4.89424	3.50529	4.00736	4.12685	4.62252	4.32601	5.43608	4.86288	5.28348	5.38689	2.01284	4.07394	4.3368	4.53019	4.44235	4.85589	4.49254	4.47659	5.05435	4.95695	5.26224	2.42813	4.07456	4.44898	4.04677	2.81823	3.16879	4.44163	4.09604	4.46004	4.40652	3.81064	3.99904	3.29557	2.97451
2014_006N_Normal_AT Fat	Arm liposuction	2.66932	5.33903	5.87921	5.12597	3.63599	4.50463	2.943	4.60359	4.16545	4.93568	3.95933	3.66904	4.24684	4.7757	3.4877	3.88739	4.0271	4.3824	4.29844	5.03548	4.5351	5.19224	5.44368	2.21484	4.15749	4.29844	4.45606	4.47173	4.86944	4.36806	4.32147	5.03462	4.96804	5.24449	2.60531	4.02036	4.44812	4.10622	2.69373	3.26951	4.40927	4.12005	4.41872	4.42555	3.7783	4.0242	3.30471	3.08565
2014_007N_Normal_AT Fat	Arm liposuction	2.15836	5.17773	5.8762	5.05059	3.05308	4.50627	2.91751	4.37385	3.82125	4.76161	3.50147	3.39967	4.19008	4.81008	3.82445	3.40892	3.84819	4.4036	4.16164	5.14474	4.66937	4.97014	5.31366	2.16732	4.05763	4.19008	4.08757	4.05212	4.59897	4.13111	4.21325	4.88612	4.88535	5.20708	2.75815	3.67108	4.17432	3.8888	2.66745	2.86153	4.15278	3.87818	4.28702	4.26984	3.71858	3.97104	3.35774	2.76492
2014_001N_Normal_AT Fat	Leg Liposuction	2.51587	5.29749	5.89063	5.06849	3.06446	4.506	3.07628	4.61015	4.10867	4.82838	3.50488	3.48954	4.23699	4.64856	3.55096	3.7965	4.06867	4.4375	4.22248	5.17154	4.72442	5.17289	5.31314	2.36173	4.22471	4.23699	4.28178	4.32085	4.81179	4.37436	4.39969	5.02067	4.9664	5.25694	2.85491	3.93136	4.33357	4.00458	2.7348	2.69373	4.29159	3.98046	4.43949	4.30559	3.81498	4.03084	3.22608	2.88252
2014_002N_Normal_AT Fat	Leg Liposuction	2.4624	5.18749	5.92594	5.03577	2.9345	4.60729	2.92737	4.3626	3.7124	4.65759	3.51601	3.3831	4.26757	4.70729	3.58973	3.79699	4.03806	4.54294	4.262	5.31227	4.7842	5.12312	5.3288	2.3483	4.0333	4.26757	4.43565	4.4437	4.78847	4.53353	4.36218	5.08143	4.84741	5.34263	2.97035	4.13271	4.40447	3.91677	2.62221	3.00518	4.47947	4.10917	4.49683	4.38164	3.78262	3.96689	3.22401	2.87737
2014_005N_Normal_AT Fat	Leg Liposuction	2.77085	5.49288	5.90568	5.0821	3.84042	4.42799	3.09167	4.80451	4.60101	5.27861	4.06811	3.8251	4.32278	4.98271	3.71908	3.89092	3.91787	4.25537	4.28445	4.93551	4.46352	5.20856	5.56182	2.42651	4.2388	4.32278	4.35839	4.44736	4.81887	4.35898	4.53489	4.94125	5.00314	5.25199	2.62531	3.93374	4.50497	4.2355	2.69897	2.87099	4.46938	4.19195	4.55985	4.58622	3.84217	4.14236	3.47451	3.09202
	Mean (n=6)	2.54148	5.308	5.92192	5.07279	3.27852	4.54205	2.96525	4.57959	4.08681	4.89529	3.69369	3.56125	4.26684	4.80309	3.61287	3.79802	4.00446	4.44072	4.25917	5.1726	4.67325	5.15841	5.39133	2.25526	4.13098		4.35827	4.36302	4.79057	4.37643	4.38468	5.00307	4.93788	5.26089	2.70703	3.96063	4.38574	4.03311	2.7059	2.97829	4.37402	4.06264	4.44366	4.39589	3.79121	4.0224	3.31377	2.94617
	SD (n=6)	0.218954	0.117308	0.0671991	0.0309747	0.367956	0.0961565	0.0993008	0.180022	0.310613	0.213365	0.25359	0.170769	0.0551488	0.122006	0.132406	0.205838	0.102626	0.128566	0.0591864	0.181505	0.150979	0.106022	0.0978616	0.153268	0.0886438		0.15763	0.161353	0.0984432	0.140516	0.114126	0.0742632	0.0588032	0.0445911	0.19423	0.162221	0.118219	0.127805	0.0665282	0.213516	0.127884	0.113207	0.0914019	0.110872	0.0425548	0.0643872	0.0937322	0.128968
LYMPHOEDEMA AT - OIL (n=7)
2013_004_LE_AT Fat	LE_Arm liposuction	2.72428	5.28712	5.80621	5.01281	3.05614	4.40418	3.14364	4.55528	4.07188	4.84178	3.71391	3.62552	4.26727	4.76371	3.37088	3.70927	3.9752	4.3426	4.3082	5.10632	4.58444	5.12325	5.37129	2.36361	4.40285	4.3426	4.10833	4.25938	4.77935	4.18971	4.34676	4.91248	4.90102	5.19224	3.04297	3.92148	4.43273	4.05415	2.90037	3.30878	4.35995	4.08831	4.50663	4.41511	3.82943	4.21077	3.53845	3.12385
2013_007_LE_AT Fat	LE_Arm liposuction	2.5611	5.38161	5.75388	5.03772	3.2383	4.33824	3.08493	4.56091	4.29636	5.06334	3.71029	3.70961	4.25406	4.79304	3.39182	3.5012	3.77269	4.15235	4.22912	4.879	4.31372	4.97204	5.45533	2.10037	4.32327	4.29636	4.14693	4.2137	4.74998	4.17987	4.2307	4.94833	5.00871	5.24177	2.989	3.90698	4.54562	4.22567	2.95999	3.30963	4.47574	4.2559	4.63816	4.68165	3.84161	4.34678	3.67071	2.86864
2013_008_LE_AT Fat	LE_Leg liposuction	2.47422	5.37317	5.69633	4.83397	3.37566	4.12616	3.0086	4.57454	4.44375	5.23685	3.80291	3.81023	4.25346	4.94212	3.58149	3.4062	3.6113	3.90536	4.21426	4.80378	4.3264	4.90724	5.54503	2.35025	4.43484	4.25346	3.93379	4.11906	4.61991	4.13653	4.46258	4.80209	4.99902	5.20499	2.92065	3.75755	4.58931	4.4718	2.63144	3.14082	4.43169	4.22196	4.80853	4.77379	4.08909	4.51242	3.89009	3.17289
2013_009_LE_AT Fat	LE_Leg liposuction	2.56467	5.23165	5.60544	4.7332	3.22866	4.04899	2.91381	4.44585	4.12024	5.0779	3.64038	3.64953	4.1994	4.81134	3.65677	3.29314	3.55907	3.911	4.16394	4.79274	4.20439	4.89792	5.49142	2.31806	4.57952	4.16394	4.15818	3.98985	4.63962	4.28894	4.47628	4.86052	5.02702	5.2547	2.85491	3.91073	4.63719	4.44531	2.84757	3.13513	4.5801	4.27425	4.77296	4.76072	4.09339	4.43164	3.70766	2.89432
2014_013_LE_AT Fat	LE_Leg liposuction	2.64836	5.06267	5.77292	4.92219	2.92273	4.4506	2.93551	4.26007	3.80482	4.62129	3.50623	3.38543	4.21956	4.67593	3.28217	3.51322	3.92189	4.34616	4.19684	5.25238	4.7718	5.02126	5.3234	1.76343	4.15464	4.21956	4.25486	3.90913	4.52167	4.26715	4.24376	4.73285	4.74733	5.19334	2.77743	3.74092	4.29772	4.00432	2.72997	3.06371	4.31361	4.13523	4.38716	4.41772	3.7255	4.03113	3.22272	3.03583
2013_011_LE_AT Fat	LE_Leg liposuction	2.56703	5.18835	5.60306	4.68081	3.2408	4.0092	2.97451	4.41451	4.34994	5.0406	3.67459	3.67541	4.18344	4.79603	3.40909	3.39672	3.62055	3.75397	4.10954	4.77512	4.30354	4.89005	5.4376	2.29885	4.36569	4.18344	3.95933	4.14504	4.58872	4.11611	4.45341	4.68058	4.91401	5.13988	2.58433	3.81445	4.56192	4.48878	2.82672	3.42894	4.40664	4.17447	4.76827	4.64573	4.12415	4.4394	3.8459	2.86153
	Mean (n=5)	2.58994	5.2541	5.70631	4.87012	3.17705	4.22956	3.01017	4.46853	4.18117	4.98029	3.67472	3.64262	4.22953	4.79703	3.4487	3.46996	3.74345	4.06857	4.20365	4.93489	4.41738	4.96863	5.43735	2.1991	4.3768		4.09357	4.10603	4.64987	4.19639	4.36892	4.82281	4.93285	5.20449	2.86155	3.84202	4.51075	4.28167	2.81601	3.23117	4.42796	4.19169	4.64695	4.61579	3.95053	4.32869	3.64592	2.99285
	SD (n=5)	0.0858446	0.12083	0.0867357	0.146326	0.160764	0.191323	0.0889232	0.121807	0.231514	0.216311	0.0987929	0.141524	0.0338529	0.0860788	0.141082	0.141993	0.174912	0.24884	0.0665907	0.198107	0.214882	0.0912481	0.0802368	0.23391	0.139634		0.12394	0.133469	0.0979418	0.069164	0.111979	0.103894	0.104676	0.040892	0.1653	0.081698	0.12447	0.218011	0.118681	0.139085	0.0933806	0.0721481	0.169684	0.161683	0.171415	0.178542	0.24277	0.13697
Log transformation & Median Calculation data
Sample Name	Tissue sample	DAG(15_0/15_0)	DAG(16_0/16_1)	DAG(16_0/18_1)	DAG(16_0/18_2)	DAG(16_0/19_2)	DAG(16_0/20_0)	DAG(16_0/20_3)	DAG(16_1/14_0)	DAG(16_1/14_1)/IS	DAG(16_1/16_1)	DAG(16_1/17_0)	DAG(16_1/17_1)	DAG(16_1/18_0)	DAG(16_1/18_2)	DAG(16_1/18_3)	DAG(18_0/12_0)	DAG(18_0/14_0)	DAG(18_0/16_0)	DAG(18_0/16_1)	DAG(18_0/18_1)	DAG(18_0/18_2)	DAG(18_1/14_0)	DAG(18_1/16_1)	DAG(18_1/18_1)	DAG(20_5/18_0)	Median DAGs	TAG(16_0/14_1/14_0)	TAG(16_0/16_0/14_1)	TAG(16_0/16_0/16_1)	TAG(16_0/16_1/14_1)	TAG(16_0/16_1/16_1)	TAG(16_0/18_1/16_0)	TAG(16_0/18_1/16_1)	TAG(16_0/18_1/18_1)	TAG(16_0/18_1/20_5)	TAG(16_1/14_0/14_0)	TAG(16_1/14_1/14_0)	TAG(16_1/14_1/14_1)	TAG(16_1/15_0/14_0)	TAG(16_1/15_1/14_0)	TAG(16_1/16_0/14_1)	TAG(16_1/16_0/16_1)	TAG(16_1/16_1/14_1)	TAG(16_1/16_1/16_1)	TAG(16_1/16_2/14_1)	TAG(16_1/16_2/16_1)	TAG(16_1/16_2/16_2)	TAG(16_1/17_0/14_1)
NORMAL AT - OIL (n=6)
2014_003N_Normal_AT Fat	Arm liposuction	0.616145	1.23441	1.39593	1.16995	0.724659	1.08377	0.653867	1.08902	0.94818	1.13214	0.832955	0.830355	1	1.12854	0.808265	0.924037	0.951588	1.06588	0.997512	1.25348	1.12131	1.21829	1.24213	0.46413	0.939388		1.12326	1.10148	1.20402	1.11393	1.10997	1.25323	1.22908	1.30477	0.602057	1.01029	1.10313	1.0034	0.69878	0.785703	1.1013	1.01561	1.10587	1.0926	0.944848	0.991564	0.817137	0.737531
2014_006N_Normal_AT Fat	Arm liposuction	0.620997	1.24209	1.36776	1.19252	0.845885	1.04797	0.684667	1.07099	0.969062	1.14825	0.921108	0.853575	0.987997	1.11103	0.811389	0.904373	0.936876	1.01953	1	1.17147	1.05506	1.20794	1.26643	0.515267	0.967209		1.10784	1.11174	1.21062	1.08597	1.07438	1.25168	1.23513	1.30386	0.647719	0.999523	1.10587	1.02087	0.669702	0.812851	1.09621	1.02431	1.09856	1.10026	0.939342	1.00048	0.8216	0.767139
2014_007N_Normal_AT Fat	Arm liposuction	0.515113	1.23571	1.40241	1.20537	0.728645	1.07546	0.696289	1.04386	0.911976	1.1364	0.835657	0.811363	1	1.14797	0.91274	0.813569	0.918405	1.05096	0.993212	1.22784	1.11439	1.18617	1.26815	0.51725	0.968389		1.04218	1.03314	1.17256	1.05328	1.07422	1.24578	1.24558	1.32761	0.703226	0.935988	1.0643	0.991498	0.680101	0.729584	1.0588	0.98879	1.09303	1.08865	0.9481	1.01247	0.856099	0.704952
2014_001N_Normal_AT Fat	Leg Liposuction	0.593788	1.25029	1.39029	1.19625	0.723263	1.06349	0.726052	1.08807	0.969713	1.13958	0.827209	0.823589	1	1.09714	0.838086	0.896038	0.960273	1.04732	0.996576	1.22057	1.11504	1.22089	1.25399	0.557407	0.997103		1.07079	1.08056	1.20334	1.09395	1.10028	1.25558	1.24201	1.31466	0.71396	0.983159	1.08374	1.00147	0.683922	0.673651	1.07325	0.995438	1.11023	1.07675	0.954055	1.00804	0.806783	0.720866
2014_002N_Normal_AT Fat	Leg Liposuction	0.577002	1.21556	1.3886	1.18001	0.687627	1.07961	0.685957	1.02227	0.869909	1.09139	0.823889	0.792745	1	1.10304	0.841164	0.889731	0.946221	1.06453	0.998695	1.2448	1.12106	1.20048	1.24867	0.550267	0.945105		1.08004	1.082	1.16594	1.10387	1.06215	1.23728	1.1803	1.30087	0.723249	1.00627	1.07244	0.953693	0.638482	0.731731	1.09071	1.00054	1.09493	1.06688	0.921028	0.965897	0.785014	0.70061
2014_005N_Normal_AT Fat	Leg Liposuction	0.640989	1.27068	1.36618	1.17566	0.888415	1.02434	0.715204	1.11144	1.06436	1.22111	0.941087	0.884871	1	1.15266	0.860346	0.900098	0.906332	0.984406	0.991134	1.14175	1.03256	1.20491	1.28663	0.561332	0.980573		1.0719	1.09378	1.18515	1.07204	1.11531	1.21525	1.23047	1.29167	0.645667	0.96746	1.10795	1.04168	0.663782	0.706088	1.0992	1.03097	1.12144	1.12793	0.94494	1.01877	0.854517	0.760448
	Mean (n=6)	0.594006	1.24146	1.38519	1.18662	0.766416	1.06244	0.693673	1.07094	0.955534	1.14481	0.863651	0.832749	0.997999	1.1234	0.845332	0.887974	0.936616	1.03877	0.996188	1.20998	1.09324	1.20645	1.261	0.527609	0.966294		1.08267	1.08378	1.19027	1.08717	1.08938	1.24313	1.22709	1.30724	0.672646	0.983782	1.08957	1.0021	0.672461	0.739935	1.08658	1.00928	1.10401	1.09218	0.942052	0.999535	0.823525	0.731924
	SD (n=6)	0.0445856	0.0183621	0.0149316	0.0135719	0.0805472	0.0227228	0.0254715	0.032751	0.0655911	0.0422996	0.0527875	0.0325507	0.00490029	0.0234253	0.0383801	0.0382641	0.0206149	0.0314507	0.0033797	0.0439878	0.0390492	0.0126513	0.0160913	0.0369535	0.0215925		0.0289312	0.027471	0.0184683	0.021998	0.0219603	0.0151582	0.0238083	0.0124137	0.0480309	0.0283096	0.0187257	0.0295846	0.0205908	0.0512348	0.0169415	0.0168757	0.0107594	0.0211377	0.0113681	0.019002	0.0276748	0.0279838
LYMPHOEDEMA AT - OIL (n=6)
2013_004_LE_AT Fat	LE_Arm liposuction	0.627337	1.2175	1.33704	1.15433	0.703759	1.01418	0.723907	1.04897	0.93766	1.11495	0.855227	0.834873	0.982652	1.09697	0.776236	0.854159	0.915397	1	0.992079	1.17587	1.05569	1.17976	1.23688	0.544285	1.01387		1.01853	1.05597	1.18488	1.0387	1.07764	1.21789	1.21505	1.28725	0.754405	0.972203	1.09895	1.0051	0.719052	0.820304	1.08091	1.01356	1.11727	1.09458	0.949383	1.04392	0.877243	0.774457
2013_007_LE_AT Fat	LE_Arm liposuction	0.59611	1.2526	1.33925	1.17256	0.753731	1.00975	0.718035	1.06158	1	1.17852	0.863589	0.863431	0.990156	1.1156	0.789463	0.814922	0.878113	0.966481	0.98435	1.13561	1.00404	1.15727	1.26976	0.488872	1.00626		1.00811	1.02434	1.15471	1.01611	1.02847	1.20293	1.2176	1.27426	0.726619	0.949777	1.10503	1.02725	0.719567	0.804563	1.08804	1.0346	1.12752	1.1381	0.933885	1.05669	0.89234	0.69736
2013_008_LE_AT Fat	LE_Leg liposuction	0.581695	1.26325	1.33922	1.13648	0.793628	0.970073	0.70733	1.07549	1.04474	1.2312	0.894075	0.895796	1	1.16191	0.842019	0.800807	0.849026	0.918162	0.990784	1.12938	1.01715	1.15371	1.30365	0.55255	1.04264		0.953001	0.997884	1.11922	1.00212	1.0811	1.16335	1.21106	1.26096	0.707556	0.910304	1.11181	1.08334	0.637494	0.760896	1.07362	1.02281	1.16491	1.1565	0.990624	1.09318	0.942413	0.768666
2013_009_LE_AT Fat	LE_Leg liposuction	0.615923	1.25642	1.34619	1.13671	0.775386	0.972394	0.699774	1.0677	0.989507	1.21949	0.874265	0.876461	1.00852	1.15548	0.8782	0.790872	0.854737	0.939255	1	1.15101	1.00972	1.17627	1.31881	0.5567	1.09981		1.00272	0.962126	1.11881	1.03425	1.07943	1.17208	1.21223	1.26714	0.688443	0.943047	1.11823	1.07196	0.686673	0.756016	1.10446	1.03071	1.15097	1.14801	0.987093	1.06866	0.894076	0.697945
2014_013_LE_AT Fat	LE_Leg liposuction	0.627639	1.19981	1.36813	1.16652	0.692661	1.05476	0.695691	1.0096	0.901711	1.09521	0.830948	0.802318	1	1.10816	0.777847	0.832603	0.929456	1.03	0.994616	1.24477	1.13088	1.19	1.2616	0.417918	0.984614		1.06495	0.978421	1.13174	1.06803	1.06218	1.18459	1.18822	1.29985	0.695166	0.936318	1.07568	1.00225	0.683289	0.76682	1.07966	1.03501	1.09807	1.10572	0.932461	1.00896	0.806618	0.759842
2013_011_LE_AT Fat	LE_Leg liposuction	0.613616	1.24021	1.33934	1.11889	0.774673	0.958349	0.71102	1.05523	1.0398	1.20489	0.878364	0.878562	1	1.14643	0.8149	0.811945	0.865448	0.897339	0.982336	1.14143	1.02871	1.16891	1.29979	0.549513	1.04357		0.960972	1.00605	1.11373	0.999025	1.08089	1.13603	1.19268	1.2475	0.627245	0.925808	1.10723	1.08948	0.686076	0.832242	1.06954	1.01319	1.15731	1.12757	1.00098	1.07749	0.933443	0.694526
	Mean (n=5)	0.610387	1.2383	1.34486	1.14758	0.748973	0.996583	0.709293	1.0531	0.985569	1.17404	0.866078	0.858574	0.996887	1.13076	0.813111	0.817551	0.88203	0.95854	0.990694	1.16301	1.04103	1.17099	1.28175	0.518306	1.03179		1.00138	1.00413	1.13718	1.02637	1.06828	1.17948	1.20614	1.27283	0.699906	0.939576	1.10282	1.04656	0.688692	0.79014	1.08271	1.02498	1.13601	1.12841	0.965737	1.05815	0.891022	0.732133
	SD (n=5)	0.0181829	0.02479	0.011819	0.0204574	0.0414491	0.0363781	0.0107001	0.023238	0.0565563	0.056589	0.0217248	0.03422	0.00908027	0.0272358	0.0405907	0.022791	0.0331272	0.0502728	0.00654237	0.0432221	0.047662	0.0138382	0.0307932	0.0552081	0.0402013		0.0408807	0.0333596	0.0276489	0.026042	0.020771	0.0291686	0.0124454	0.0187324	0.0428385	0.0211548	0.0147917	0.0397375	0.0301209	0.0330271	0.0124109	0.00999985	0.0259835	0.024196	0.0306804	0.0294486	0.0485088	0.0392073
	T-Test (2-tailed, unparied, no assumptions)	0.433695	0.807397	0.000482178	0.00390046	0.650629	0.00508343	0.210371	0.304618	0.41591	0.336599	0.920133	0.210175	0.798729	0.626728	0.18816	0.00455381	0.00840861	0.0099395	0.107562	0.0916703	0.0657678	0.00095237	0.183946	0.739717	0.00845393		0.00322356	0.00122381	0.00378223	0.00149669	0.118176	0.0017294	0.0947078	0.00484678	0.324253	0.0130562	0.20527	0.0547422	0.304706	0.076112	0.661989	0.0849598	0.0284095	0.020358	0.123862	0.00299972	0.0182795	0.991779
	Ratio (Difference LE / Non-LE)	1.02758	0.997455	0.970885	0.967098	0.977241	0.938013	1.02252	0.983337	1.03143	1.02553	1.00281	1.03101	0.998886	1.00655	0.961884	0.920692	0.94172	0.922763	0.994485	0.961181	0.952247	0.970608	1.01645	0.982369	1.06778		0.924918	0.926506	0.955397	0.944077	0.980631	0.948797	0.982926	0.973673	1.04053	0.955066	1.01216	1.04437	1.02414	1.06785	0.996436	1.01556	1.02898	1.03318	1.02514	1.05864	1.08196	1.00028
				ê	ê												ê	ê	ê				ê					ê	ê	ê	ê		ê		ê		ê							é	é		é	é
[truncated: 45 more columns]
