# Supplementary material for: Lipidomic Profiling of Adipose Tissue Reveals an Inflammatory Signature in Cancer-Related and Primary Lymphedema
Source: PLoS One. 2016 May 16;11(5):e0154650. doi: 10.1371/journal.pone.0154650 (PMC4868287; doi:10.1371/journal.pone.0154650)
Supplement: S3 Data File — Adipose tissue phospholipid lipodemic data analysis. (XLSX) [file pone.0154650.s003.xlsx]

## Sheet: Phospho Lipids_Oil
Phospholipids - ADIPOSE TISSUE - Oil
RAW DATA (Area under curve)
Sample	Group	CE(14:0)	CE(14:1)	CE(16:0)	CE(16:1)	CE(16:2)	CE(17:1)	CE(17:2)	CE(18:1)	CE(18:2)	CE(18:3)	CE(20:0)	CE(20:1)	CE(20:3)	CE(20:4)	CE(20:5)	CE(21:0)	CE(22:5)	CE(22:6)		Cer(d18:1/22:0)	Cer(d18:1/24:0)	Cer(d18:1/24:1)	Cer(d18:1/28:2)	Cer(d18:1/28:3)	Cer(d18_1/16_0)	Cer(d18_1/17_2)	Cer(d18_1/18_0)	Cer(d18_1/19_0)	Cer(d18_1/19_2)	Cer(d18_1/20_0)	Cer(d18_1/22_8)	Hex Cer(d18:1/14:4)	Hex Cer(d18:1/22:0)	Hex Cer(d18:1/23:0)	Hex Cer(d18:1/23:1)	Hex Cer(d18:1/23:2)	Hex Cer(d18:1/24:0)	Hex Cer(d18:1/24:1)	Hex Cer(d18:1/26:3)	Hex Cer(d18:1/26:6))	Hex Cer(d18:1/26:7)	Hex Cer(d18:1/26:8)	Hex Cer(d18:1/28:2)	Hex Cer(d18:1/28:3)		LPE (16:0)	LPE (18:0)	LPE (18:1)
NORMAL AT - OIL (n=6)
2014_003N_Normal_OIL_FAT OIL	Norm_Oil_Arm	1868.8	224.329	8545.9	2547.13	61.7701	307.27	109.428	16451	7451.49	65.4055	117.049	54.6694	44.4753	24.6663	25.7405	56.4449	106.98	53.5762		28879.1	39396.1	41105.8	57.5654	37.0987	171249	27208.9	263141	598.269	6021.67	9078.93	497.392	1993.49	77.2772	50.6555	335.826	71.9299	176.447	91.3349	33.0526	574.8	882.672	2574.92	10635.6	90.6823		240.548	84.5248	25.6098
2014_006N_Normal_OIl_FAT OIL	Norm_Oil_Arm	5570.36	554.044	15638.5	5720.37	161.056	390.045	196.583	17745.1	9349.34	1286.98	37.9945	148.221	36.2954	42.0681	24.6599	100.665	118.679	515.932		36159.3	56904.8	44662.5	78.9672	45.9785	116937	30134.5	286072	702.561	5070.65	7812.28	586.644	2957.35	64.7548	30.2757	631.441	194.609	127.123	30.6419	131.501	683.595	774.682	1467.18	14842.5	63.5119		32.6034	46.5675	74.6569
2014_007N_Normal_OIl_FAT OIL	Norm_Oil_Arm	1063.79	166.734	3623.57	1581.54	121.96	143.376	114.122	12744.1	5933.53	684.513	83.3116	58.2518	41.7451	28.2688	1	80.2695	63.9134	116.215		40961.1	48885.2	46084.5	79.1208	45.6903	108092	18418.6	180418	569.634	3254.42	6391.82	196.798	2786.09	83.824	72.5101	263.863	61.4812	75.6104	42.9673	43.9565	427.216	621.901	1566.82	11559.2	81.2133		74.755	1	36.1511
2014_001N_Normal_OIl_FAT OIL	Norm_Oil_Leg	2297.13	95.3653	6136.66	3036.94	422.644	134.394	393.014	14510	7427.13	152.925	44.3215	47.065	39.6156	27.7862	1	36.9302	38.1053	555.975		65206	75145.2	45883.6	88.7139	97.197	188938	36437.4	329664	1080.35	30049.9	19848.7	2057.59	3193.2	91.2442	85.1951	411.405	231.563	49.9788	52.8788	27.9837	614.975	1049.6	2037.64	14653.6	35.392		140.08	36.9143	118.062
2014_002N_Normal_OIl_FAT OIL	Norm_Oil_Leg	2363.56	110.794	6594.91	2656.97	275.41	532.802	164.58	19808.2	10636.3	794.094	115.267	87.7653	37.7994	75.6328	1	35.2656	32.7303	626.043		65703.3	77692.9	45542.2	37.1609	41.4194	204889	34185.9	314468	251.962	9506.45	14474.6	1046.74	2079.24	47.2181	36.5393	296.439	66.7787	35.4112	64.1836	211.011	927.115	715.255	1821.88	12394.8	41.0719		79.074	81.2402	40.3499
2014_005N_Normal_OIl_FAT OIL	Norm_Oil_Leg	4610.22	224.082	14371.1	6310.2	508.568	319.355	124.638	15039	9455.39	1522.01	51.0791	85.5788	1	58.0363	48.495	82.9548	219.458	455.787		46832.7	68652.8	55961.8	33.3921	132.625	157227	36667.5	365320	847.153	4620.7	9691.82	687.894	3361.07	287.708	100.408	212.426	126.156	129.134	188.153	47.1776	583.909	768.564	1171.43	16778.4	38.4749		140.024	81.7214	314.807
	Average	2962.31	229.225	9151.76	3642.19	258.568	304.54	183.727	16049.5	8375.53	750.987	74.8371	80.2585	33.4885	42.7431	16.9826	65.4217	96.6443	387.255		47290.2	61112.8	46540.1	62.4867	66.6681	157889	30508.8	289847	674.988	9753.97	11216.4	845.511	2728.4	108.671	62.5972	358.567	125.42	98.9508	78.3599	82.4471	635.268	802.112	1773.31	13477.3	58.3911		117.847	55.328	101.606
	SD	1738.89	168.171	4814.04	1908.9	176.977	151.37	107.879	2509.21	1728.71	585.788	35.6125	37.2677	16.1765	20.3767	19.4679	26.7272	69.6545	241.472		15252.2	15280.7	4969.09	23.4447	39.1466	38752.5	6982.86	64171.5	279.519	10163.1	5037.67	654.753	571.586	89.0684	27.946	149.637	72.7217	54.2047	57.6242	73.5752	165.832	148.078	492.631	2326.83	23.7292		73.0321	33.4301	109.785
	Median	2330.35	195.408	7570.41	2846.96	218.233	313.312	144.609	15745	8400.41	739.303	67.1954	71.9153	38.7075	35.1685	12.8299	68.3572	85.4466	485.86		43896.9	62778.8	45712.9	68.2663	45.8344	164238	32160.2	300270	650.415	5546.16	9385.37	637.269	2871.72	80.5506	61.5828	316.132	99.0428	101.367	58.5312	45.567	599.442	771.623	1694.35	13524.2	52.2919		109.549	63.9039	57.5034
LYMPHOEDEMA AT - OIL (n=6)
2013_003_LE_Oil_FAT_OIL	LE_Oil_Arm	768.314	93.7118	4870.44	2450.52	234.02	97.7718	269.479	8390.1	3821.09	161.666	169.557	182.193	36.7036	37.864	60.415	51.6245	199.693	489.227		37841.9	54651	65826.1	60.0766	600.763	148038	10807.5	94234.6	1813.87	17056.9	18920.8	1452.25	2733.13	296.816	392.651	307.293	26.601	480.818	368.452	26.7455	859.116	884.058	2190.98	13572.1	63.6832		1	61.6512	36.2583
2013_004_LE_Oil_FAT_OIL	LE_Oil_Arm	177.135	41.8351	4630.31	1517.08	45.37	255.364	418.411	8747.52	4037.31	293.736	94.0316	28.9758	1	43.4471	1	44.0603	134.38	243.295		33469.6	52795.3	58709.6	69.5414	472.953	187686	27649	260868	1208.27	15623.5	15730.7	730.046	2929.47	135.024	1372.16	385.325	181.619	165.991	293.286	214.19	1438.51	1136.84	1920.44	10780	75.9249		87.839	43.5692	43.2773
2013_005_LE_Oil_FAT_OIL	LE_Oil_Arm	1480.86	67.5872	5770.68	2775.68	153.563	334.746	154.001	11522	5606.99	522.701	58.8638	161.223	45.0176	32.0591	1	40.3773	31.1521	65.5117		41889.7	58458.8	46702.3	56.3628	671.293	209159	24521.9	222784	594.921	12481.8	16308	877.62	1858.06	759.416	427.811	470.66	42.2594	537.41	748.607	32.41	650.517	524.803	1601.6	17772.7	272.415		65.9571	422.739	123.432
2013_008_LE_Oil_FAT_OIL	LE_Oil_Leg	1071.39	236.934	3901.96	3253.13	110.875	290.806	475.14	7886.63	3456.47	61.4156	55.3798	37.7846	43.8652	81.3486	49.3994	43.1724	38.6258	168.116		37711.1	55341.9	88166	285.037	116.811	236011	33628.3	296150	2201.27	27001.6	26863.2	1506.21	2752.48	83.279	1338.91	575.689	139.214	196.45	248.245	54.3327	1260.99	675.643	1832.28	16761.3	131.539		182.898	41.8074	49.6017
2013_009_LE_Oil_FAT_OIL	LE_Oil_Leg	590.251	182.705	2314.46	2047.88	100.548	251.994	86.399	7286.58	3173.45	164.559	198.228	56.3376	1	42.741	38.0764	33.4095	67.8189	151.549		45845.4	68440.8	112475	56.272	478.163	306388	29851.7	274189	2124.13	12431.8	26375.6	1007.63	3473.26	217.541	79.4828	428.979	246.65	303.832	452.56	285.315	1549.78	1019.26	2488.2	15681.1	136.359		100.73	154.286	351.884
2014_013_LE_Oil_LEG_OIL	LE_Oil_Leg	2229.4	165.05	6427.2	2390.01	56.4261	438.942	157.155	20803.3	10160.9	757.705	299.097	195.092	84.637	26.9317	1	23.2098	150.79	374.524		54183.5	79076	57796.9	64.94	80.1589	338426	40381.2	384829	1093.87	7551.91	18232.4	265.43	4160.03	1377.92	1105.74	307.328	53.3411	76.6566	41.7282	200.818	788.154	1331.51	1934.7	10486.1	54.799		63.3869	80.1739	132.777
	Average	1052.89	131.304	4652.51	2405.72	116.8	278.271	260.098	10772.7	5042.7	326.964	145.86	110.268	35.3706	44.0653	25.1485	39.309	103.743	248.704		41823.5	61460.7	71612.7	98.705	403.357	237618	27806.6	255509	1506.05	15357.9	20405.1	973.197	2984.4	478.333	786.126	412.546	114.947	293.526	358.813	135.635	1091.18	928.685	1994.7	14175.6	122.453		83.6353	134.038	122.872
	SD	725.207	75.3871	1447.59	595.813	69.4818	112.211	157.111	5127.09	2646.8	264.261	95.1072	77.1174	31.486	19.3305	27.3803	9.84178	68.0567	156.974		7368.88	10265.8	24311	91.4286	248.098	72417.9	9959.71	95742.8	640.129	6577.22	4958.09	465.612	775.844	502.626	553.844	103.105	88.6155	182.967	235.747	111.307	374.073	297.638	307.275	3078.91	81.1914		59.5217	147.371	119.792
	Median	919.853	129.381	4750.38	2420.27	105.711	273.085	213.317	8568.81	3929.2	229.148	131.794	108.78	40.2844	40.3025	19.5382	41.7749	101.099	205.705		39865.8	56900.4	62267.9	62.5083	475.558	222585	28750.3	267528	1511.07	14052.7	18576.6	942.623	2840.97	257.179	766.775	407.152	96.2774	250.141	330.869	127.575	1060.05	951.659	1927.57	14626.6	103.732		76.898	70.9125	86.5171
(NORMAL Oil versus LYMPHOEDEMA Oil)	T-Test(2-tailed, unparied, no assumptions)	0.0436064	0.234678	0.0716308	0.18094	0.113738	0.740381	0.352367	0.0566048	0.0306315	0.150363	0.134622	0.418366	0.899818	0.91049	0.566215	0.063524	0.861852	0.270279		0.454425	0.964126	0.0524348	0.385649	0.0203619	0.0460991	0.599607	0.484644	0.0231095	0.287578	0.00975057	0.706085	0.531158	0.132801	0.0239343	0.485602	0.827613	0.0475448	0.0323165	0.355302	0.0298184	0.380698	0.376431	0.667766	0.11426		0.395471	0.253123	0.75518
Log data & Median Calculation
Sample	Group	CE(14:0)	CE(14:1)	CE(16:0)	CE(16:1)	CE(16:2)	CE(17:1)	CE(17:2)	CE(18:1)	CE(18:2)	CE(18:3)	CE(20:0)	CE(20:1)	CE(20:3)	CE(20:4)	CE(20:5)	CE(21:0)	CE(22:5)	CE(22:6)	Median CE	Cer(d18:1/22:0)	Cer(d18:1/24:0)	Cer(d18:1/24:1)	Cer(d18:1/28:2)	Cer(d18:1/28:3)	Cer(d18_1/16_0)	Cer(d18_1/17_2)	Cer(d18_1/18_0)	Cer(d18_1/19_0)	Cer(d18_1/19_2)	Cer(d18_1/20_0)	Cer(d18_1/22_8)	Hex Cer(d18:1/14:4)	Hex Cer(d18:1/22:0)	Hex Cer(d18:1/23:0)	Hex Cer(d18:1/23:1)	Hex Cer(d18:1/23:2)	Hex Cer(d18:1/24:0)	Hex Cer(d18:1/24:1)	Hex Cer(d18:1/26:3)	Hex Cer(d18:1/26:6))	Hex Cer(d18:1/26:7)	Hex Cer(d18:1/26:8)	Hex Cer(d18:1/28:2)	Hex Cer(d18:1/28:3)	Median Cer	LPE (16:0)	LPE (18:0)	LPE (18:1)
NORMAL AT - OIL (n=6)
2014_003N_Normal_OIL_FAT OIL	Norm_Oil_Arm	3.27156	2.35089	3.93176	3.40605	1.79078	2.48752	2.03913	4.21619	3.87224	1.81561	2.06837	1.73774	1.64812	1.3921	1.41062	1.75162	2.0293	1.72897	2.03422	4.46058	4.59545	4.6139	1.76016	1.56936	5.23363	4.43471	5.42019	2.7769	3.77972	3.95803	2.6967	3.29961	1.88805	1.70463	2.52611	1.85691	2.24662	1.96064	1.51921	2.75952	2.9458	3.41076	4.02676	1.95752	2.7769	2.3812	1.92698	1.40841
2014_006N_Normal_OIl_FAT OIL	Norm_Oil_Arm	3.74588	2.74354	4.19419	3.75742	2.20698	2.59111	2.29355	4.24908	3.97078	3.10957	1.57972	2.17091	1.55985	1.62395	1.39199	2.00288	2.07437	2.71259	2.44233	4.55822	4.75515	4.64994	1.89745	1.66255	5.06795	4.47906	5.45648	2.84668	3.70506	3.89278	2.76837	3.4709	1.81127	1.48109	2.80033	2.28916	2.10422	1.48632	2.11893	2.8348	2.88912	3.16648	4.17151	1.80286	2.84668	1.51326	1.66808	1.87307
2014_007N_Normal_OIl_FAT OIL	Norm_Oil_Arm	3.02686	2.22202	3.55914	3.19908	2.08622	2.15648	2.05737	4.10531	3.77331	2.83538	1.92071	1.76531	1.62061	1.45131	0	1.90455	1.80559	2.06526	2.07574	4.61237	4.68918	4.66355	1.89829	1.65982	5.03379	4.26526	5.25628	2.7556	3.51247	3.80562	2.29402	3.445	1.92337	1.8604	2.42138	1.78874	1.87858	1.63314	1.64302	2.63065	2.79372	3.19502	4.06293	1.90963	2.7556	1.87364	0	1.55812
2014_001N_Normal_OIl_FAT OIL	Norm_Oil_Leg	3.36119	1.97939	3.78793	3.48244	2.62597	2.12838	2.59441	4.16167	3.87082	2.18448	1.64661	1.6727	1.59787	1.44383	0	1.56738	1.58099	2.74506	2.15643	4.81429	4.8759	4.66166	1.94799	1.98765	5.27632	4.56155	5.51807	3.03356	4.47784	4.29773	3.31336	3.50423	1.96021	1.93041	2.61427	2.36467	1.69879	1.72328	1.4469	2.78886	3.02102	3.30913	4.16594	1.54891	3.03356	2.14637	1.56719	2.07211
2014_002N_Normal_OIl_FAT OIL	Norm_Oil_Leg	3.37357	2.04452	3.81921	3.42439	2.43998	2.72657	2.21638	4.29684	4.02679	2.89987	2.0617	1.94332	1.57749	1.87871	0	1.54735	1.51495	2.7966	2.32818	4.81759	4.89038	4.65841	1.57009	1.6172	5.31152	4.53385	5.49758	2.40134	3.97802	4.16061	3.01984	3.3179	1.67411	1.56276	2.47194	1.82464	1.54914	1.80742	2.3243	2.96713	2.85446	3.26052	4.09324	1.61355	2.96713	1.89803	1.90977	1.60584
2014_005N_Normal_OIl_FAT OIL	Norm_Oil_Leg	3.66372	2.35041	4.15749	3.80004	2.70635	2.50427	2.09565	4.17722	3.97568	3.18242	1.70824	1.93237	0	1.7637	1.6857	1.91884	2.34135	2.65876	2.42734	4.67055	4.83666	4.74789	1.52364	2.12262	5.19653	4.56428	5.56267	2.92796	3.66471	3.98641	2.83752	3.52648	2.45895	2.00177	2.32721	2.10091	2.11104	2.27451	1.67374	2.76635	2.88568	3.06872	4.22475	1.58518	2.88568	2.1462	1.91234	2.49805
	Average	3.40713	2.28179	3.90829	3.51157	2.30938	2.43239	2.21608	4.20105	3.91494	2.67122	1.83089	1.87039	1.33399	1.59227	0.748051	1.7821	1.89109	2.45121		4.6556	4.77379	4.66589	1.76627	1.76987	5.18662	4.47312	5.45188	2.79034	3.85297	4.01686	2.82164	3.42735	1.95266	1.75684	2.52687	2.0375	1.9314	1.81422	1.78768	2.79122	2.8983	3.2351	4.12419	1.73627		1.99312	1.49739	1.83593
	SD	0.263369	0.273501	0.2403	0.228427	0.347594	0.240204	0.209827	0.0678202	0.0928931	0.54803	0.214394	0.182861	0.654261	0.197186	0.826023	0.192133	0.31635	0.444438		0.142147	0.116003	0.0441825	0.181688	0.227598	0.112598	0.113609	0.107731	0.216326	0.341973	0.181084	0.340045	0.0961656	0.267956	0.208457	0.165186	0.250678	0.270008	0.276382	0.352082	0.10978	0.0779986	0.119149	0.0752303	0.176881		0.300369	0.748729	0.402107
LYMPHOEDEMA AT - OIL (n=6)
2013_003_LE_Oil_FAT_OIL	LE_Oil_Arm	2.88554	1.97179	3.68757	3.38926	2.36925	1.99021	2.43053	3.92377	3.58219	2.20862	2.22932	2.26053	1.56471	1.57823	1.78114	1.71286	2.30036	2.68951	2.28045	4.57797	4.7376	4.8184	1.77871	2.7787	5.17037	4.03373	4.97421	3.25861	4.2319	4.27694	3.16204	3.43666	2.47249	2.59401	2.48755	1.4249	2.68198	2.56638	1.42725	2.93405	2.94648	3.34064	4.13265	1.80402	3.16204	0	1.78994	1.55941
2013_004_LE_Oil_FAT_OIL	LE_Oil_Arm	2.2483	1.62154	3.66561	3.18101	1.65677	2.40716	2.6216	3.94188	3.60609	2.46796	1.97327	1.46204	0	1.63796	0	1.64405	2.12833	2.38613	2.18832	4.52465	4.7226	4.76871	1.84224	2.67482	5.27343	4.44168	5.41642	3.08217	4.19378	4.19675	2.86335	3.46679	2.13041	3.13741	2.58583	2.25916	2.22008	2.46729	2.3308	3.15791	3.0557	3.2834	4.03262	1.88038	3.13741	1.94369	1.63918	1.63626
2013_005_LE_Oil_FAT_OIL	LE_Oil_Arm	3.17051	1.82986	3.76123	3.44337	2.18629	2.52472	2.18752	4.06153	3.74873	2.71825	1.76985	2.20743	1.65338	1.50595	0	1.60614	1.49349	1.81632	2.18691	4.62211	4.76685	4.66934	1.75099	2.82691	5.32048	4.38955	5.34788	2.77446	4.09628	4.2124	2.94331	3.26906	2.88048	2.63125	2.67271	1.62592	2.73031	2.87425	1.51068	2.81326	2.72	3.20455	4.24975	2.43523	2.88048	1.81926	2.62607	2.09143
2013_008_LE_Oil_FAT_OIL	LE_Oil_Leg	3.02995	2.37463	3.59128	3.5123	2.04483	2.4636	2.67682	3.89689	3.53863	1.78828	1.74335	1.57731	1.64212	1.91035	1.69372	1.63521	1.58688	2.22561	2.13522	4.57647	4.74305	4.9453	2.4549	2.06749	5.37293	4.52671	5.47151	3.34267	4.43139	4.42916	3.17789	3.43972	1.92054	3.12675	2.76019	2.14368	2.29325	2.39488	1.73506	3.10071	2.82972	3.26299	4.22431	2.11905	3.17789	2.26221	1.62125	1.6955
2013_009_LE_Oil_FAT_OIL	LE_Oil_Leg	2.77104	2.26175	3.36445	3.31131	2.00237	2.40139	1.93651	3.86252	3.50153	2.21632	2.29717	1.7508	0	1.63084	1.58066	1.52387	1.83135	2.18055	2.19844	4.6613	4.83532	5.05106	1.75029	2.67958	5.48627	4.47497	5.43805	3.32718	4.09453	4.4212	3.0033	3.54074	2.33754	1.90027	2.63244	2.39208	2.48263	2.65568	2.45532	3.19027	3.00829	3.39589	4.19538	2.13468	3.19027	2.00316	2.18833	2.5464
2014_013_LE_Oil_LEG_OIL	LE_Oil_Leg	3.34819	2.21761	3.80802	3.3784	1.75148	2.64241	2.19633	4.31813	4.00693	2.8795	2.47581	2.29024	1.92756	1.43026	0	1.36567	2.17837	2.57348	2.38303	4.73387	4.89804	4.7619	1.81251	1.90395	5.52946	4.60618	5.58527	3.03896	3.87806	4.26084	2.42395	3.6191	3.13923	3.04365	2.4876	1.72706	1.88455	1.62043	2.3028	2.89661	3.12434	3.28661	4.02062	1.73877	3.12434	1.802	1.90403	2.12312
	Average	2.90892	2.0462	3.64636	3.36927	2.00183	2.40491	2.34155	4.00079	3.66402	2.37982	2.08146	1.92472	1.1313	1.6156	0.842587	1.5813	1.9198	2.31193		4.61606	4.78391	4.83578	1.89827	2.48857	5.35882	4.41214	5.37222	3.13734	4.15432	4.29955	2.92897	3.46201	2.48011	2.73889	2.60439	1.9288	2.38213	2.42982	1.96032	3.01547	2.94742	3.29568	4.14255	2.01869		1.63839	1.96147	1.94202
	SD	0.382624	0.288576	0.15742	0.114223	0.265562	0.221898	0.285526	0.169535	0.188118	0.394449	0.299008	0.371837	0.88488	0.164547	0.925195	0.122116	0.33334	0.312033		0.0739392	0.0686058	0.13878	0.275033	0.397219	0.134041	0.199652	0.210019	0.217858	0.183089	0.101754	0.276175	0.1177	0.458372	0.477072	0.107109	0.388919	0.31717	0.430097	0.455337	0.154763	0.149871	0.0658297	0.0979988	0.260997		0.819661	0.386135	0.37975
Graphed Data
Graphed Data
Median-Normalised Logged Data
Sample	Group	CE(14:0)	CE(14:1)	CE(16:0)	CE(16:1)	CE(16:2)	CE(17:1)	CE(17:2)	CE(18:1)	CE(18:2)	CE(18:3)	CE(20:0)	CE(20:1)	CE(20:3)	CE(20:4)	CE(20:5)	CE(21:0)	CE(22:5)	CE(22:6)		Cer(d18:1/22:0)	Cer(d18:1/24:0)	Cer(d18:1/24:1)	Cer(d18:1/28:2)	Cer(d18:1/28:3)	Cer(d18_1/16_0)	Cer(d18_1/17_2)	Cer(d18_1/18_0)	Cer(d18_1/19_0)	Cer(d18_1/19_2)	Cer(d18_1/20_0)	Cer(d18_1/22_8)	Hex Cer(d18:1/14:4)	Hex Cer(d18:1/22:0)	Hex Cer(d18:1/23:0)	Hex Cer(d18:1/23:1)	Hex Cer(d18:1/23:2)	Hex Cer(d18:1/24:0)	Hex Cer(d18:1/24:1)	Hex Cer(d18:1/26:3)	Hex Cer(d18:1/26:6))	Hex Cer(d18:1/26:7)	Hex Cer(d18:1/26:8)	Hex Cer(d18:1/28:2)	Hex Cer(d18:1/28:3)		LPE (16:0)	LPE (18:0)	LPE (18:1)
NORMAL AT - OIL (n=6)
2014_003N_Normal_OIL_FAT OIL	Norm_Oil_Arm	1.60827	1.15567	1.93281	1.67438	0.880329	1.22284	1.00242	2.07264	1.90356	0.892538	1.01679	0.854258	0.810199	0.684344	0.693445	0.861081	0.997584	0.849945		1.60632	1.65489	1.66153	0.633859	0.565148	1.8847	1.597	1.95189	1	1.36113	1.42534	0.97112	1.18824	0.679914	0.61386	0.90969	0.6687	0.809038	0.706053	0.547088	0.993741	1.06082	1.22826	1.45009	0.704932		0.994797	0.805038	0.588391
2014_006N_Normal_OIl_FAT OIL	Norm_Oil_Arm	1.53373	1.12333	1.71729	1.53846	0.903636	1.06092	0.939081	1.73976	1.62582	1.2732	0.646809	0.888868	0.638674	0.66492	0.569944	0.820069	0.849342	1.11066		1.60124	1.67042	1.63346	0.666546	0.584032	1.7803	1.57343	1.91678	1	1.30154	1.36748	0.972491	1.21928	0.636274	0.520287	0.983717	0.804151	0.739184	0.522122	0.74435	0.995825	1.01491	1.11234	1.46539	0.633318		0.643383	0.709207	0.796359
2014_007N_Normal_OIl_FAT OIL	Norm_Oil_Arm	1.45821	1.07047	1.71464	1.54118	1.00505	1.0389	0.99115	1.97776	1.81782	1.36596	0.925311	0.850448	0.780736	0.699176	0	0.917528	0.869855	0.994953		1.67382	1.70169	1.69239	0.688886	0.602347	1.82675	1.54785	1.90749	1	1.27467	1.38105	0.832495	1.25018	0.697986	0.675135	0.878713	0.649131	0.681733	0.592662	0.59625	0.954656	1.01384	1.15947	1.47443	0.693		0.955539	0	0.794627
2014_001N_Normal_OIl_FAT OIL	Norm_Oil_Leg	1.55868	0.917902	1.75658	1.61491	1.21774	0.986993	1.2031	1.92989	1.79501	1.01301	0.763584	0.775679	0.740978	0.669546	0	0.726841	0.73315	1.27296		1.58701	1.60732	1.53669	0.642146	0.65522	1.73931	1.50369	1.81901	1	1.4761	1.41673	1.09223	1.15515	0.646172	0.636352	0.861782	0.779502	0.559997	0.568072	0.476965	0.919333	0.995865	1.09084	1.37328	0.510589		0.972108	0.709794	0.938473
2014_002N_Normal_OIl_FAT OIL	Norm_Oil_Leg	1.44902	0.878162	1.64043	1.47084	1.04802	1.17112	0.951979	1.84558	1.72959	1.24555	0.885544	0.834697	0.677562	0.806945	0	0.664619	0.650702	1.2012		1.62365	1.64818	1.57	0.529159	0.545039	1.79012	1.52802	1.85282	0.809312	1.34069	1.40223	1.01776	1.11822	0.564217	0.52669	0.833106	0.61495	0.5221	0.609148	0.78335	1	0.962026	1.09888	1.37953	0.543806		1.00003	1.00611	0.845996
2014_005N_Normal_OIl_FAT OIL	Norm_Oil_Leg	1.50936	0.968306	1.71278	1.56552	1.11494	1.03169	0.863352	1.7209	1.63787	1.31107	0.703751	0.796084	0	0.726598	0.694463	0.790512	0.964575	1.09534		1.61853	1.67609	1.64533	0.528002	0.735572	1.8008	1.5817	1.92768	1.01465	1.26996	1.38144	0.983311	1.22206	0.852122	0.69369	0.806467	0.728046	0.731558	0.788206	0.580014	0.958646	1	1.06343	1.46404	0.549325		0.762589	0.679492	0.887606
	Average	1.51954	1.01897	1.74575	1.56755	1.02829	1.08541	0.991847	1.88109	1.75161	1.18356	0.823631	0.833339	0.608025	0.708588	0.326309	0.796775	0.844201	1.08751		1.61843	1.65976	1.62324	0.614766	0.61456	1.80366	1.55528	1.89595	0.970661	1.33735	1.39571	0.978236	1.19219	0.679448	0.611002	0.878913	0.707413	0.673935	0.631044	0.621336	0.970367	1.00791	1.12554	1.43446	0.605828			0.651607	0.808576
	SD	0.0474314	0.102976	0.0420658	0.0521002	0.117783	0.0687434	0.127957	0.113226	0.0878842	0.135611	0.118272	0.04473	0.322025	0.0578804	0.349059	0.0957758	0.122723	0.106295		0.0329736	0.0354189	0.0620592	0.0769874	0.0736938	0.0320089	0.0321682	0.0467121	0.0871479	0.0850028	0.0195204	0.0946662	0.0543821	0.107714	0.0820503	0.0678872	0.0815893	0.10003	0.101682	0.125955	0.0331873	0.0214305	0.0353081	0.05035	0.0750001		0.156117	0.371833	0.0615772
LYMPHOEDEMA AT - OIL (n=6)
2013_003_LE_Oil_FAT_OIL	LE_Oil_Arm	1.26534	0.864653	1.61704	1.48623	1.03894	0.87273	1.06581	1.72061	1.57083	0.968502	0.977578	0.991267	0.686141	0.692069	0.781051	0.751105	1.00873	1.17938		1.44779	1.49827	1.52382	0.562518	0.878769	1.63514	1.27567	1.5731	1.03054	1.33834	1.35259	1	1.08685	0.781927	0.820358	0.786692	0.450626	0.84818	0.811621	0.45137	0.927898	0.931829	1.05648	1.30696	0.570525		0	1.15601	1.00712
2013_004_LE_Oil_FAT_OIL	LE_Oil_Arm	1.02741	0.740998	1.67508	1.45363	0.757096	1.1	1.198	1.80133	1.64788	1.12779	0.90173	0.668109	0	0.748502	0	0.751283	0.972589	1.0904		1.44216	1.50526	1.51995	0.587187	0.852557	1.68083	1.41572	1.7264	0.982393	1.3367	1.33765	0.912649	1.10499	0.679036	1	0.824193	0.720073	0.707618	0.786411	0.742906	1.00654	0.973957	1.04653	1.28534	0.599344		1.16225	0.980166	0.97842
2013_005_LE_Oil_FAT_OIL	LE_Oil_Arm	1.44977	0.836737	1.71989	1.57454	0.999717	1.15447	1.00028	1.8572	1.71417	1.24297	0.809293	1.00938	0.756037	0.688622	0	0.734434	0.682922	0.830543		1.60463	1.65488	1.62103	0.607882	0.981403	1.84708	1.5239	1.8566	0.963194	1.42208	1.4624	1.02181	1.1349	1	0.913477	0.927869	0.564463	0.947865	0.997839	0.524454	0.976663	0.944286	1.11251	1.47536	0.845425		0.621796	0.897552	0.714819
2013_008_LE_Oil_FAT_OIL	LE_Oil_Leg	1.41903	1.11212	1.68193	1.64494	0.957668	1.15379	1.25365	1.82505	1.65727	0.837515	0.816474	0.738713	0.769063	0.894685	0.79323	0.765826	0.743191	1.04233		1.4401	1.49252	1.55616	0.772495	0.650585	1.69073	1.42444	1.72175	1.05185	1.39445	1.39374	1	1.08239	0.604344	0.983909	0.868561	0.674562	0.721628	0.753608	0.54598	0.975716	0.89044	1.02678	1.32928	0.666812		0.885928	0.634916	0.663992
2013_009_LE_Oil_FAT_OIL	LE_Oil_Leg	1.26046	1.0288	1.53038	1.50621	0.910817	1.09232	0.880857	1.75694	1.59274	1.00813	1.04491	0.796383	0	0.74182	0.718991	0.693161	0.833024	0.991865		1.4611	1.51564	1.58327	0.548635	0.839921	1.71969	1.40269	1.70457	1.04291	1.28344	1.38584	0.941393	1.10986	0.73271	0.595646	0.825145	0.749805	0.778189	0.83243	0.769629	1	0.942956	1.06445	1.31505	0.669123		0.687382	0.750921	0.873793
2014_013_LE_Oil_LEG_OIL	LE_Oil_Leg	1.40502	0.930588	1.59798	1.41769	0.734982	1.10885	0.921655	1.81204	1.68145	1.20834	1.03894	0.961063	0.808871	0.600188	0	0.573083	0.914121	1.07992		1.51516	1.5677	1.52413	0.580126	0.609392	1.7698	1.47429	1.78766	0.972673	1.24124	1.36376	0.775827	1.15835	1.00476	0.974173	0.7962	0.552776	0.603182	0.518646	0.737052	0.92711	1	1.05194	1.28687	0.556524		0.750487	0.792982	0.884228
	Average	1.3045	0.918983	1.63705	1.51387	0.899871	1.08036	1.05338	1.79553	1.64406	1.06554	0.931487	0.86082	0.503352	0.727648	0.382212	0.711482	0.859097	1.03574		1.48516	1.53905	1.55473	0.609807	0.802105	1.72388	1.41945	1.72835	1.00726	1.33604	1.38266	0.941947	1.11289	0.800463	0.881261	0.83811	0.618718	0.767777	0.783426	0.628565	0.968987	0.947245	1.05978	1.33314	0.651292		0.684641	0.868758	0.853729
	SD	0.157846	0.134827	0.0687415	0.0831394	0.126762	0.1052	0.149072	0.0491586	0.0538507	0.155212	0.105432	0.145146	0.391901	0.0975419	0.419449	0.072283	0.12919	0.118022		0.0648503	0.0628581	0.0407747	0.0822705	0.142897	0.0750099	0.0835562	0.0945301	0.0388802	0.0671919	0.044223	0.0911846	0.0290907	0.16715	0.154655	0.0524328	0.114998	0.119871	0.155033	0.136967	0.0344033	0.0373851	0.0287708	0.0716681	0.106254		0.386174	0.184426	0.138352
(NORMAL Oil versus LYMPHOEDEMA Oil)	T-Test(2-tailed, unparied, no assumptions)	0.0188674	0.196154	0.0548922	0.255183	0.11123	0.930988	0.442602	0.20076	0.0640126	0.262894	0.168493	0.671706	0.61736	0.685676	0.809534	0.10456	0.847958	0.522749		0.00253227	0.00357445	0.0434803	0.912483	0.0224892	0.0583351	0.00855645	0.00546656	0.342445	0.975642	0.539423	0.491604	0.00874164	0.163015	0.00591846	0.249707	0.150031	0.190386	0.0744342	0.924056	0.943933	0.0134198	0.0437263	0.018108	0.428822		0.270939	0.208682	0.561117
	LE/Normal	0.858485	0.901871	0.937732	0.965759	0.875116	0.995348	1.06203	0.954516	0.938596	0.900288	1.13095	1.03298	0.827848	1.0269	1.17132	0.892952	1.01764	0.952395		0.917654	0.927267	0.957796	0.991933	1.30517	0.955763	0.912663	0.911601	1.03771	0.999024	0.990649	0.962904	0.933485	1.17811	1.44232	0.953576	0.87462	1.13924	1.24148	1.01163	0.998578	0.939811	0.94158	0.929369	1.07504		#DIV/0!	1.33325	1.05584
		ê																			ê	ê	ê		é		ê	ê					ê		é							ê	ê	ê
																							Cer
[truncated: 117 more columns]

## Sheet: Phopho Lipids_FAT
Phospholipids - ADIPOSE TISSUE - FAT
RAW DATA (Area under curve)
Sample	Group	CE(14:0)	CE(14:1)	CE(16:0)	CE(16:1)	CE(16:2)	CE(17:1)	CE(17:2)	CE(18:1)	CE(18:2)	CE(18:3)	CE(20:0)	CE(20:1)	CE(20:3)	CE(20:4)	CE(20:5)	CE(21:0)	CE(22:5)	CE(22:6)		Cer(d18:1/22:0)	Cer(d18:1/24:0)	Cer(d18:1/24:1)	Cer(d18:1/28:2)	Cer(d18:1/28:3)	Cer(d18_1/16_0)	Cer(d18_1/17_2)	Cer(d18_1/18_0)	Cer(d18_1/19_0)	Cer(d18_1/19_2)	Cer(d18_1/20_0)	Cer(d18_1/22_8)	Hex Cer(d18:1/14:4)	Hex Cer(d18:1/22:0)	Hex Cer(d18:1/23:0)	Hex Cer(d18:1/23:1)	Hex Cer(d18:1/23:2)	Hex Cer(d18:1/24:0)	Hex Cer(d18:1/24:1)	Hex Cer(d18:1/26:3)	Hex Cer(d18:1/26:6))	Hex Cer(d18:1/26:7)	Hex Cer(d18:1/26:8)	Hex Cer(d18:1/28:2)	Hex Cer(d18:1/28:3)		LPE (16:0)	LPE (18:0)	LPE (18:1)
NORMAL AT - FAT (n=6)
2014_003N_Normal_AT_FAT SPUN	Norm_FAT_Arm	2506.88	152.447	7352.27	3155.27	53.2781	175.999	239.411	15618.2	9622.41	655.654	219.029	1	1	1	1	49.609	162.081	72.8875		69331.1	86243.1	70440.9	624.373	3079.77	519406	23320.5	213012	1747.76	11696	31676.1	714.778	4088.74	8516.25	2437.57	464.428	303.597	4637.76	2707.38	626.998	609.026	767.889	2781.51	13798	8395.09		44.6177	2609.73	909.549
2014_006N_Normal_AT_FAT	Norm_FAT_Arm	5610.18	402.253	16205.8	4846.14	133.14	367.866	147.014	17293.5	10124.7	1454.76	28.8078	137.369	56.4125	36.7986	1	37.9303	261.977	369.949		80674.4	112328	87110.3	359.336	3149.06	313653	20978.8	190237	1464.34	7269.52	23365.6	1112.36	5395.42	12279	4388.65	422.445	156.436	8221.69	4854.43	279.694	606.545	458.726	1268.72	15462.6	8293.86		400.458	6511.18	2470.25
2014_007N_Normal_AT_FAT	Norm_FAT_Arm	1496.4	30.9666	5282.77	1707.27	178.854	126.644	48.019	13468.9	8237.45	716.472	46.0496	120.539	55.7829	37.839	1	68.2016	115.713	43.4988		115672	153031	114548	839.033	4046.72	494945	21303.4	187266	1121.99	7723.99	28208.6	888.806	6740.68	19028	5124.74	317.207	648.484	9773.13	5250.95	64.7208	648.515	837.15	1727.31	12072.8	7131.89		60.5357	3688.54	819.776
2014_001N_Normal_AT_FAT	Norm_FAT_Leg	1737.99	97.1207	5645.35	1886.55	473.985	46.7499	169.755	10006.2	6288.65	657.505	179.012	39.9376	36.4382	69.7784	1	51.2247	180.531	25.0151		97589.7	123936	72890.4	430.884	2877.38	417354	24028.4	226450	2205.03	37669.5	40229.8	2528.92	4773.19	13045.6	3178.28	243.515	381.576	7225.89	3264.47	245.159	898.973	527.143	1745.89	13857.9	3460.29		145.57	2510.98	628.502
2014_002N_Normal_AT_FAT	Norm_FAT_Leg	1107.11	34.2766	4483.55	93.9769	388.904	215.182	219.552	13379.7	7510.62	29.7959	55.4414	115.596	49.1738	31.9558	1	35.2973	221.814	402.168		102923	115183	67592.7	501.168	3116.75	386148	20931	213703	969.717	14232.5	25636.8	1451.98	3286.57	10251.3	1773.29	274.366	282.827	6034.12	1979.95	543.919	935.207	565.83	2029.16	11933.3	8032.37		445.393	3537.1	1118.7
2014_005N_Normal_AT_FAT	Norm_FAT_Leg	5381.23	506.655	15934.2	6718.51	50.0087	531.103	137.42	19300.6	11711.6	1201.03	26.5968	249.067	26.9699	24.0696	39.2494	38.0385	388.577	560.749		83177.4	116728	95878.7	538.381	3244.4	357059	21730.5	212381	1697.53	6838.61	20446.1	1390.84	4405.24	10729.5	3107.39	281.39	312.064	6782.95	3808.37	178.991	408.532	925.032	1774.61	18684.3	5940.78		210.803	4038.44	1407.02
	Average	2973.3	203.953	9150.65	3067.95	213.028	243.924	160.195	14844.5	8915.91	785.871	92.4895	110.585	37.6295	33.5736	7.3749	46.7169	221.782	245.711		91561.4	117908	84743.4	548.862	3252.35	414761	22048.8	207175	1534.39	14238.3	28260.5	1347.95	4781.64	12308.3	3334.99	333.892	347.498	7112.59	3644.26	323.247	684.466	680.295	1887.87	14301.5	6875.71		217.896	3816	1225.63
	SD	2007.92	201.857	5441.6	2391.14	178.144	176.582	68.0673	3283.3	1955.2	495.919	84.1724	86.0452	21.3185	22.331	15.6152	12.4355	95.8671	227.432		16910.2	21506.1	18204.9	168.597	407.562	79696.8	1310.55	15222.3	450.717	11842.6	7026.25	644.141	1189.26	3655.21	1235.64	89.0253	164.696	1773.02	1254.18	217.532	199.037	188.586	502.13	2513.31	1911.14		170.384	1453.66	665.521
	Median	2122.43	124.784	6498.81	2520.91	155.997	195.591	158.385	14543.5	8929.93	686.988	50.7455	118.068	42.806	34.3772	1	43.8237	201.173	221.418		90383.5	115956	80000.3	519.774	3132.91	401751	21516.9	212696	1580.93	9710	26922.7	1251.6	4589.22	11504.3	3142.83	299.298	307.831	7004.42	3536.42	262.426	628.771	666.859	1760.25	13827.9	7582.13		178.187	3612.82	1014.12
LYMPHOEDEMA AT - FAT (n=5)
2013_004_LE_AT_FAT	LE_FAT_Arm	1520.46	98.853	4261.54	1876.31	513.838	447.335	470.27	10515.5	4709.47	575.932	45.3369	132.316	30.6124	41.4887	1	35.4961	92.2177	65.6623		116246	148298	159713	270.057	6363.19	825465	15429.4	145907	7291.78	31772.8	74095.6	1993.52	5991.51	25388	7836.58	620.546	508.958	17454	13130.8	340.608	1393.61	1563.62	2719.12	12689.6	4551.82		53.221	3419.71	900.725
2013_008_LE_AT_FAT	LE_FAT_Leg	1250.1	265.576	3609.58	3891.45	153.378	169.056	266.191	9178.99	4714.53	668.705	49.3435	1	1	45.9516	36.5823	100.946	42.4714	532.486		60882.7	113603	165418	90.4429	1680.68	1.52262e+06	26559.6	93756.7	5497.56	41021.2	69666.7	1490.91	4045.81	3921.02	779.633	642.908	264.01	2653.83	5700.06	37.0428	888.824	865.582	1977.27	20568.1	697.672		68.7345	2880.75	814.104
2013_009_LE_AT_FAT	LE_FAT_Leg	553.488	75.596	2421.02	1902.26	52.4967	321.828	355.944	6368.26	3101.61	93.2079	216.655	270.486	59.3298	36.6994	1	26.6461	44.1171	297.935		108981	150085	243943	639.755	6513.15	836894	14435.6	125608	7418.32	23955.9	77202.6	799.259	5059.48	17211.8	5279.83	643.742	383.272	11837.5	16947.9	415.021	2254.28	1230.39	3294.57	15522.9	4291.59		67.8211	4621.99	1196.76
2014_013_LE_AT_FAT	LE_FAT_Leg	3177.39	283.407	7112.18	2845.95	234.807	533.106	326.803	25559.4	14951.6	1291.61	38.4603	166.097	30.5615	29.3619	1	40.0654	300.252	52.7609		117158	138316	114736	252.201	4258.93	760400	18772.9	178434	1959.48	11367	50341.6	1249.07	5968.63	12504.4	5291.81	696.334	172.184	9353.44	5046.25	193.657	853.981	1292.45	2448.66	11341.9	6242.25		179.06	2154.57	922.275
2014_011_LE_AT_FAT	LE_FAT_Leg	504.63	148.095	3150.38	2497.65	199.13	296.074	351.106	11122.4	4557.89	293.018	76.2594	200.293	1	29.6408	76.1418	29.8838	127.729	357.845		114376	115058	108555	397.651	4068.2	576735	16723.1	165946	2754.02	20577.5	45799.8	1785.88	4477.47	17242.4	3224.44	515.521	711.551	14683.1	9296.21	462.931	765.949	577.944	2126.56	17063.9	3345.03		116.239	3631.82	805.958
	Average	1401.21	174.305	4110.94	2602.72	230.73	353.48	354.063	12548.9	6407.01	584.494	85.2109	154.038	24.5007	36.6285	23.1448	46.6075	121.357	261.338		103529	133072	158473	330.021	4576.83	904423	18384.1	141930	4984.23	25738.9	63421.2	1463.73	5108.58	15253.5	4482.46	623.81	407.995	11196.4	10024.2	289.852	1231.33	1106	2513.24	15437.3	3825.67		97.0151	3341.77	927.965
	SD	1085.63	95.3377	1806.93	829.057	172.421	140.875	74.1299	7499.98	4824.43	456.479	74.8659	99.6714	24.4526	7.28315	33.3932	30.8103	106.163	203.696		24049.8	17693.9	54220.6	204.67	1980.39	360932	4849.5	33586.4	2531.6	11250.9	14356.8	467.118	873.132	7849.86	2637.92	66.6312	211.713	5659	5039.76	174.188	622.302	386.103	522.926	3650.36	2037.13		51.6501	915.31	158.805
	Median	1250.1	148.095	3609.58	2497.65	199.13	321.828	351.106	10515.5	4709.47	575.932	49.3435	166.097	30.5615	36.6994	1	35.4961	92.2177	297.935		114376	138316	159713	270.057	4258.93	825465	16723.1	145907	5497.56	23955.9	69666.7	1490.91	5059.48	17211.8	5279.83	642.908	383.272	11837.5	9296.21	340.608	888.824	1230.39	2448.66	15522.9	4291.59		68.7345	3419.71	900.725
(NORMAL FAT versus LYMPHOEDEMA FAT)	T-Test(2-tailed, unparied, no assumptions)	0.137975	0.758185	0.0750077	0.670658	0.871166	0.28203	0.00186406	0.551633	0.32433	0.501624	0.882787	0.465775	0.37477	0.762643	0.372585	0.994339	0.140194	0.907037		0.380149	0.231561	0.0355905	0.0933127	0.210989	0.0371506	0.168435	0.00883241	0.0371079	0.134505	0.00301986	0.738316	0.612578	0.47228	0.408892	0.000170058	0.617377	0.185746	0.0455944	0.783809	0.121837	0.0686638	0.07709	0.574545	0.0332573		0.149606	0.528105	0.332185
LOG transformed and Median Calculation data
Sample	Group	CE(14:0)	CE(14:1)	CE(16:0)	CE(16:1)	CE(16:2)	CE(17:1)	CE(17:2)	CE(18:1)	CE(18:2)	CE(18:3)	CE(20:0)	CE(20:1)	CE(20:3)	CE(20:4)	CE(20:5)	CE(21:0)	CE(22:5)	CE(22:6)	Median CE	Cer(d18:1/22:0)	Cer(d18:1/24:0)	Cer(d18:1/24:1)	Cer(d18:1/28:2)	Cer(d18:1/28:3)	Cer(d18_1/16_0)	Cer(d18_1/17_2)	Cer(d18_1/18_0)	Cer(d18_1/19_0)	Cer(d18_1/19_2)	Cer(d18_1/20_0)	Cer(d18_1/22_8)	Hex Cer(d18:1/14:4)	Hex Cer(d18:1/22:0)	Hex Cer(d18:1/23:0)	Hex Cer(d18:1/23:1)	Hex Cer(d18:1/23:2)	Hex Cer(d18:1/24:0)	Hex Cer(d18:1/24:1)	Hex Cer(d18:1/26:3)	Hex Cer(d18:1/26:6))	Hex Cer(d18:1/26:7)	Hex Cer(d18:1/26:8)	Hex Cer(d18:1/28:2)	Hex Cer(d18:1/28:3)	Median Cer	LPE (16:0)	LPE (18:0)	LPE (18:1)
NORMAL AT - FAT (n=6)
2014_003N_Normal_AT_FAT SPUN	Norm_FAT_Arm	3.39913	2.18312	3.86642	3.49904	1.72655	2.24551	2.37914	4.19363	3.98328	2.81667	2.3405	0	0	0	0	1.69556	2.20973	1.86265	2.22762	4.84093	4.93572	4.84782	2.79544	3.48852	5.71551	4.36774	5.3284	3.24248	4.06804	4.50073	2.85417	3.61159	3.93025	3.38696	2.66692	2.4823	3.66631	3.43255	2.79727	2.78464	2.8853	3.44428	4.13981	3.92403	3.61159	1.64951	3.41659	2.95883
2014_006N_Normal_AT_FAT	Norm_FAT_Arm	3.74898	2.6045	4.20967	3.6854	2.12431	2.56569	2.16736	4.23788	4.00538	3.16279	1.45951	2.13789	1.75138	1.56583	0	1.57899	2.41826	2.56814	2.49198	4.90674	5.05049	4.94007	2.5555	3.49818	5.49645	4.32178	5.27929	3.16564	3.86151	4.36858	3.04624	3.73203	4.08916	3.64233	2.62577	2.19434	3.91496	3.68614	2.44668	2.78286	2.66155	3.10337	4.18928	3.91876	3.73203	2.60256	3.81366	3.39274
2014_007N_Normal_AT_FAT	Norm_FAT_Arm	3.17505	1.49089	3.72286	3.2323	2.2525	2.10258	1.68141	4.12933	3.91579	2.8552	1.66323	2.08113	1.7465	1.57794	0	1.83379	2.06338	1.63848	2.07226	5.06323	5.18478	5.05899	2.92378	3.6071	5.69456	4.32845	5.27246	3.04999	3.88784	4.45038	2.94881	3.8287	4.27939	3.70967	2.50134	2.8119	3.99003	3.72024	1.81104	2.81192	2.9228	3.23737	4.08181	3.8532	3.8287	1.78201	3.56685	2.9137
2014_001N_Normal_AT_FAT	Norm_FAT_Leg	3.24005	1.98731	3.75169	3.27567	2.67576	1.66978	2.22982	4.00027	3.79856	2.8179	2.25288	1.60138	1.56156	1.84372	0	1.70948	2.25655	1.3982	2.24135	4.9894	5.0932	4.86267	2.63436	3.459	5.6205	4.38073	5.35497	3.34341	4.57599	4.60455	3.40294	3.67881	4.11547	3.50219	2.38652	2.58158	3.85889	3.51381	2.38945	2.95375	2.72193	3.24202	4.1417	3.53911	3.53911	2.16307	3.39984	2.79831
2014_002N_Normal_AT_FAT	Norm_FAT_Leg	3.04419	1.535	3.65162	1.97302	2.58984	2.33281	2.34154	4.12645	3.87568	1.47416	1.74383	2.06294	1.69173	1.50455	0	1.54774	2.34599	2.60441	2.19787	5.01251	5.06139	4.8299	2.69998	3.4937	5.58675	4.32079	5.32981	2.98664	4.15328	4.40886	3.16196	3.51674	4.01078	3.24878	2.43833	2.45152	3.78061	3.29665	2.73553	2.97091	2.75269	3.30732	4.07676	3.90484	3.51674	2.64874	3.54865	3.04871
2014_005N_Normal_AT_FAT	Norm_FAT_Arm	3.73088	2.70471	4.20233	3.82727	1.69905	2.72518	2.13805	4.28557	4.06862	3.07956	1.42483	2.39632	1.43088	1.38147	1.59383	1.58022	2.58948	2.74877	2.64709	4.92001	5.06718	4.98172	2.73109	3.51113	5.55274	4.33707	5.32711	3.22982	3.83497	4.31061	3.14328	3.64397	4.03058	3.4924	2.44931	2.49424	3.83142	3.58074	2.25283	2.61123	2.96616	3.2491	4.27148	3.77384	3.64397	2.32388	3.60621	3.1483
	Average	3.38971	2.08426	3.90077	3.24878	2.178	2.27359	2.15622	4.16219	3.94122	2.70105	1.81413	1.71328	1.36367	1.31225	0.265639	1.65763	2.3139	2.13678		4.95547	5.06546	4.9202	2.72336	3.50961	5.61109	4.34276	5.31534	3.16966	4.0636	4.44062	3.0929	3.66864	4.07594	3.49705	2.51137	2.50265	3.84037	3.53836	2.40547	2.81922	2.8184	3.26391	4.15014	3.81896		2.19496	3.55864	3.04343
	SD	0.294422	0.515471	0.246369	0.665803	0.414493	0.370777	0.251138	0.100515	0.0973773	0.61847	0.393598	0.877754	0.679378	0.660474	0.65068	0.109008	0.181528	0.574148		0.0809571	0.0801016	0.0896027	0.128115	0.0507888	0.0837827	0.0253983	0.0323345	0.131866	0.280931	0.103617	0.1915	0.106468	0.118878	0.167405	0.111495	0.20001	0.111584	0.159333	0.358062	0.131863	0.122828	0.110991	0.0727833	0.148254		0.414183	0.150239	0.208383
LYMPHOEDEMA AT - FAT (n=5)
2013_004_LE_AT_FAT	LE_FAT_Arm	3.18198	1.99499	3.62957	3.27331	2.71083	2.65063	2.67235	4.02183	3.67297	2.76037	1.65645	2.12161	1.4859	1.61793	0	1.55018	1.96481	1.81732	2.38612	5.06538	5.17113	5.20334	2.43145	3.80368	5.9167	4.18835	5.16408	3.86283	4.50206	4.86979	3.29962	3.77754	4.40463	3.89413	2.79277	2.70668	4.24189	4.11829	2.53226	3.14414	3.19413	3.43443	4.10345	3.65819	3.89413	1.72608	3.53399	2.95459
2013_008_LE_AT_FAT	LE_FAT_Leg	3.09695	2.42419	3.55746	3.59011	2.18576	2.22803	2.42519	3.96279	3.67344	2.82523	1.69323	0	0	1.6623	1.56327	2.00409	1.6281	2.72631	2.32611	4.78449	5.05539	5.21858	1.95637	3.22549	6.18259	4.42422	4.972	3.74017	4.61301	4.84302	3.17345	3.60701	3.5934	2.89189	2.80815	2.42162	3.42387	3.75588	1.5687	2.94882	2.93731	3.29607	4.31319	2.84365	3.5934	1.83717	3.45951	2.91068
2013_009_LE_AT_FAT	LE_FAT_Leg	2.74311	1.8785	3.384	3.27927	1.72013	2.50762	2.55138	3.80402	3.49159	1.96945	2.33577	2.43214	1.77327	1.56466	0	1.42563	1.64461	2.47412	2.38396	5.03735	5.17634	5.38729	2.80601	3.81379	5.92267	4.15943	5.09902	3.87031	4.37941	4.88763	2.90269	3.70411	4.23583	3.72262	2.80871	2.58351	4.07326	4.22912	2.61807	3.35301	3.09004	3.5178	4.19097	3.63262	3.87031	1.83136	3.66483	3.07801
2014_013_LE_AT_FAT	LE_FAT_Leg	3.50207	2.45241	3.852	3.45423	2.37071	2.72681	2.51429	4.40755	4.17469	3.11113	1.58501	2.22036	1.48517	1.46778	0	1.60277	2.47749	1.72231	2.46495	5.06877	5.14087	5.0597	2.40175	3.6293	5.88104	4.27353	5.25148	3.29214	4.05565	4.70193	3.09659	3.77587	4.09706	3.7236	2.84282	2.23599	3.97097	3.70297	2.28703	2.93145	3.11142	3.38893	4.05469	3.79534	3.77587	2.253	3.33336	2.96486
2014_011_LE_AT_FAT	LE_FAT_Leg	2.70297	2.17054	3.49836	3.39753	2.29914	2.4714	2.54544	4.0462	3.65876	2.46689	1.88229	2.30167	0	1.47189	1.88162	1.47544	2.10629	2.55369	2.38428	5.05834	5.06092	5.03565	2.5995	3.6094	5.76098	4.22332	5.21997	3.43997	4.31339	4.66086	3.25185	3.65103	4.2366	3.50845	2.71225	2.85221	4.16682	3.96831	2.66552	2.8842	2.76189	3.32768	4.23208	3.5244	3.65103	2.06535	3.56012	2.90631
	Average	3.04541	2.18413	3.58428	3.39889	2.25731	2.5169	2.54173	4.04848	3.73429	2.62662	1.83055	1.81516	0.948869	1.55691	0.688979	1.61162	1.96426	2.25875		5.00287	5.12093	5.18091	2.43902	3.61633	5.9328	4.25377	5.14131	3.64108	4.3727	4.79265	3.14484	3.70311	4.1135	3.54814	2.79294	2.56	3.97536	3.95491	2.33432	3.05232	3.01896	3.39298	4.17888	3.49084		1.94259	3.51036	2.96289
	SD	3.0181	2.22195	3.57522	3.42401	2.16661	2.49015	2.51561	4.05381	3.74655	2.59987	1.86537	1.75387	0.841463	1.54471	0.826775	1.62391	1.96415	2.34704		4.99036	5.11089	5.17643	2.44053	3.57886	5.93602	4.26685	5.13675	3.59673	4.34683	4.77722	3.11388	3.68823	4.05528	3.47894	2.79297	2.53067	3.92206	3.92224	2.29473	3.03396	2.98392	3.38469	4.19396	3.45737		1.9859	3.50564	2.96455
(NORMAL FAT versus LYMPHOEDEMA FAT)	T-Test(2-tailed, unparied, no assumptions)	0.107889	0.68797	0.0351414	0.610684	0.741493	0.200895	0.0113659	0.334812	0.151175	0.820381	0.939451	0.865026	0.413579	0.408728	0.426554	0.696636	0.0940841	0.703968		0.484344	0.219464	0.0103065	0.115161	0.377508	0.00596086	0.129681	0.0224551	0.0116829	0.0674572	0.000385613	0.631873	0.546902	0.808651	0.796223	0.000798394	0.682526	0.417253	0.0104804	0.783127	0.0581608	0.0637698	0.0599956	0.615288	0.124178		0.231084	0.572728	0.406558
Graphed Data
Median-Normalised Log Data
Sample	Group	CE(14:0)	CE(14:1)	CE(16:0)	CE(16:1)	CE(16:2)	CE(17:1)	CE(17:2)	CE(18:1)	CE(18:2)	CE(18:3)	CE(20:0)	CE(20:1)	CE(20:3)	CE(20:4)	CE(20:5)	CE(21:0)	CE(22:5)	CE(22:6)		Cer(d18:1/22:0)	Cer(d18:1/24:0)	Cer(d18:1/24:1)	Cer(d18:1/28:2)	Cer(d18:1/28:3)	Cer(d18_1/16_0)	Cer(d18_1/17_2)	Cer(d18_1/18_0)	Cer(d18_1/19_0)	Cer(d18_1/19_2)	Cer(d18_1/20_0)	Cer(d18_1/22_8)	Hex Cer(d18:1/14:4)	Hex Cer(d18:1/22:0)	Hex Cer(d18:1/23:0)	Hex Cer(d18:1/23:1)	Hex Cer(d18:1/23:2)	Hex Cer(d18:1/24:0)	Hex Cer(d18:1/24:1)	Hex Cer(d18:1/26:3)	Hex Cer(d18:1/26:6))	Hex Cer(d18:1/26:7)	Hex Cer(d18:1/26:8)	Hex Cer(d18:1/28:2)	Hex Cer(d18:1/28:3)		LPE (16:0)	LPE (18:0)	LPE (18:1)
NORMAL AT - FAT (n=6)
2014_003N_Normal_AT_FAT	Norm_FAT_Arm	1.5259	0.980022	1.73567	1.57075	0.775064	1.00803	1.06802	1.88256	1.78813	1.26443	1.05067	0	0	0	0	0.761153	0.991969	0.836162		1.30077	1.32793	1.3362	0.62439	0.976772	1.51939	1.07556	1.32612	0.991964	1.15611	1.25055	0.847333	0.97006	1.1311	1	0.717176	0.695068	1.08931	1.05756	0.650276	0.807406	0.820243	0.881951	1.05375	0.939411		0.424553	0.879369	0.761548
2014_006N_Normal_AT_FAT	Norm_FAT_Arm	1.50442	1.04515	1.68929	1.4789	0.852459	1.02958	0.869735	1.70061	1.60731	1.26919	0.585684	0.857909	0.702806	0.628349	0	0.633628	0.97042	1.03056		1.33147	1.40685	1.45227	0.544436	0.897614	1.72054	1.23121	1.38365	1.04084	1.28375	1.34776	0.883134	1.00379	1	0.804779	0.781474	0.673908	0.952823	1.04522	0.436552	0.82062	0.817418	0.917256	1.20031	0.791354		0.640159	0.938058	0.834523
2014_007N_Normal_AT_FAT	Norm_FAT_Arm	1.53217	0.719454	1.79653	1.5598	1.08698	1.01463	0.811392	1.99267	1.88963	1.37782	0.802616	1.00428	0.842802	0.76146	0	0.884927	0.995718	0.790673		1.30154	1.33745	1.39195	0.725011	0.985398	1.53029	1.0747	1.31747	1	1.13154	1.26285	0.749989	0.957058	1.09444	0.961841	0.725708	0.66752	1.05244	1.09271	0.676451	0.866342	0.798398	0.90892	1.08285	0.938587		0.442604	0.885911	0.723684
2014_001N_Normal_AT_FAT	Norm_FAT_Leg	1.44558	0.886657	1.67385	1.46147	1.19382	0.744988	0.994856	1.78476	1.69476	1.25723	1.00514	0.714471	0.696703	0.822593	0	0.7627	1.00678	0.623821		1.34241	1.36151	1.34001	0.636077	0.961181	1.55753	1.1318	1.3908	0.871888	1.07409	1.24526	0.820098	1	1.08506	0.986157	0.75289	0.592179	1.05167	0.980692	0.605696	0.776363	0.824025	0.897522	1.07384	1.00516		0.535822	0.842187	0.693178
2014_002N_Normal_AT_FAT	Norm_FAT_Leg	1.38506	0.698401	1.66143	0.897695	1.17834	1.06139	1.06536	1.87747	1.76337	0.670719	0.793418	0.938608	0.769714	0.684548	0	0.704199	1.06739	1.18497		1.38545	1.38616	1.37924	0.711991	0.988598	1.5779	1.15675	1.42972	0.94219	1.18142	1.27659	0.890666	1	1.16038	0.960949	0.742871	0.781205	1.14127	1.0869	0.730072	0.789968	0.756467	0.911435	1.15915	0.965316		0.680452	0.911634	0.783202
2014_005N_Normal_AT_FAT	Norm_FAT_Arm	1.40942	1.02177	1.58753	1.44584	0.641853	1.0295	0.807697	1.61897	1.53701	1.16337	0.538261	0.905263	0.540547	0.521881	0.602107	0.596965	0.978234	1.03841		1.35018	2.18048	1.38143	0.867481	1.12321	1.91693	1.00369	1.0003	0.627671	0.895021	1.28943	0.751528	0.900999	0.930214	0.83736	0.423289	0.442789	0.750715	0.728907	0.553053	0.693285	0.747411	0.940419	1.04649	0.926507		0.572556	0.888497	0.775676
	Average	1.46709	0.891909	1.69072	1.40241	0.954752	0.981354	0.936178	1.80951	1.71337	1.16713	0.795966	0.736755	0.592095	0.569805	0.100351	0.723929	1.00175	0.917433		1.3353	1.50006	1.38018	0.684898	0.988796	1.6371	1.11228	1.30801	0.912426	1.12032	1.27874	0.823791	0.971984	1.06687	0.925181	0.690568	0.642111	1.00637	0.998665	0.608683	0.792331	0.793994	0.909584	1.10273	0.927722		0.549358	0.890943	0.761969
	SD	0.0626169	0.151871	0.0707233	0.252615	0.230341	0.11725	0.121662	0.135853	0.127948	0.25252	0.209434	0.373816	0.306867	0.298061	0.245809	0.103414	0.0346427	0.203907		0.0320433	0.334635	0.0421565	0.110864	0.0738929	0.155158	0.0788103	0.156521	0.151064	0.130188	0.0375511	0.0620167	0.0396147	0.0861479	0.0826421	0.132864	0.114918	0.139626	0.1381	0.103721	0.0575776	0.0338741	0.0196094	0.0624436	0.0724729		0.103077	0.032219	0.0491954
LYMPHOEDEMA AT - FAT (n=5)
2013_004_LE_AT_FAT	LE_FAT_Arm	1.33353	0.83608	1.52111	1.37181	1.13608	1.11085	1.11995	1.68551	1.53931	1.15684	0.694202	0.889147	0.622724	0.678058	0	0.649665	0.823434	0.761619		1.30077	1.32793	1.3362	0.62439	0.976772	1.51939	1.07556	1.32612	0.991964	1.15611	1.25055	0.847333	0.97006	1.1311	1	0.717176	0.695068	1.08931	1.05756	0.650276	0.807406	0.820243	0.881951	1.05375	0.939411		0.43499	0.890601	0.744587
2013_008_LE_AT_FAT	LE_FAT_Leg	1.33138	1.04216	1.52936	1.5434	0.939664	0.957836	1.0426	1.70361	1.57922	1.21457	0.727923	0	0	0.714627	0.672054	0.861563	0.699922	1.17205		1.33147	1.40685	1.45227	0.544436	0.897614	1.72054	1.23121	1.38365	1.04084	1.28375	1.34776	0.883134	1.00379	1	0.804779	0.781474	0.673908	0.952823	1.04522	0.436552	0.82062	0.817418	0.917256	1.20031	0.791354		0.485299	0.913846	0.768871
2013_009_LE_AT_FAT	LE_FAT_Leg	1.15065	0.787975	1.41949	1.37556	0.721545	1.05187	1.07023	1.59568	1.46462	0.826128	0.979786	1.02021	0.743836	0.656329	0	0.598012	0.689865	1.03782		1.30154	1.33745	1.39195	0.725011	0.985398	1.53029	1.0747	1.31747	1	1.13154	1.26285	0.749989	0.957058	1.09444	0.961841	0.725708	0.66752	1.05244	1.09271	0.676451	0.866342	0.798398	0.90892	1.08285	0.938587		0.457432	0.915388	0.768814
2014_013_LE_AT_FAT	LE_FAT_Leg	1.42075	0.994914	1.56271	1.40134	0.961769	1.10624	1.02002	1.78809	1.69362	1.26215	0.643021	0.900774	0.602517	0.595463	0	0.650225	1.00509	0.698721		1.34241	1.36151	1.34001	0.636077	0.961181	1.55753	1.1318	1.3908	0.871888	1.07409	1.24526	0.820098	1	1.08506	0.986157	0.75289	0.592179	1.05167	0.980692	0.605696	0.776363	0.824025	0.897522	1.07384	1.00516		0.582176	0.861343	0.766122
2014_011_LE_AT_FAT	LE_FAT_Leg	1.13366	0.910355	1.46726	1.42497	0.964289	1.03654	1.06759	1.69703	1.53454	1.03465	0.78946	0.965351	0	0.617331	0.789179	0.618818	0.883407	1.07105		1.38545	1.38616	1.37924	0.711991	0.988598	1.5779	1.15675	1.42972	0.94219	1.18142	1.27659	0.890666	1	1.16038	0.960949	0.742871	0.781205	1.14127	1.0869	0.730072	0.789968	0.756467	0.911435	1.15915	0.965316		0.519771	0.895948	0.731409
	Average	1.274	0.914298	1.49999	1.42341	0.94467	1.05267	1.06408	1.69398	1.56226	1.09887	0.766879	0.755097	0.393816	0.652361	0.292247	0.675656	0.820343	0.948253		1.33233	1.36398	1.37993	0.648381	0.961913	1.58113	1.134	1.36955	0.969377	1.16538	1.2766	0.838244	0.986181	1.0942	0.942745	0.744024	0.681976	1.0575	1.05262	0.619809	0.81214	0.80331	0.903417	1.11398	0.927965		0.495934	0.895425	0.755961
	SD	0.125778	0.105995	0.056556	0.0704254	0.147585	0.0622675	0.0373338	0.0683638	0.0842206	0.174586	0.130365	0.425399	0.363542	0.0474805	0.402312	0.106234	0.131949	0.206328		0.0348869	0.0329382	0.0471274	0.073229	0.0374809	0.0812403	0.0650066	0.047089	0.064805	0.0771871	0.0415733	0.0569298	0.0212129	0.060619	0.0788884	0.025193	0.0677411	0.0690037	0.0448195	0.111889	0.0346546	0.0279879	0.0139789	0.0626504	0.0810244		0.0576967	0.0219262	0.017083
(NORMAL FAT versus LYMPHOEDEMA FAT)	T-Test(2-tailed, unparied, no assumptions)	0.0222486	0.780859	0.000771994	0.852074	0.932091	0.234557	0.0497734	0.107434	0.0446964	0.610706	0.785414	0.941873	0.362572	0.531897	0.385492	0.467978	0.0351513	0.809952		0.887319	0.36649	0.992924	0.530337	0.459397	0.466037	0.628482	0.395299	0.430792	0.496641	0.931432	0.696823	0.471001	0.553794	0.727489	0.375582	0.495038	0.45427	0.400807	0.869259	0.500901	0.629419	0.559002	0.773527	0.995981		0.310494	0.791031	0.788622
		0.868382	1.0251	0.88719	1.01498	0.98944	1.07267	1.13662	0.936158	0.911805	0.941516	0.963456	1.02489	0.665122	1.14488	2.91224	0.933319	0.818908	1.03359		0.997772	0.909281	0.99982	0.946683	0.972812	0.965813	1.01953	1.04705	1.06242	1.04022	0.998328	1.01754	1.01461	1.02562	1.01898	1.07741	1.06208	1.05081	1.05402	1.01828	1.025	1.01173	0.99322	1.0102	1.00026		0.902752	1.00503	0.992115
		ê		ê				é		ê								ê
[truncated: 116 more columns]
